# Supplementary material for: Predicting Plastid Marker Variation: Can Complete Plastid Genomes from Closely Related Species Help?
Source: PLoS One. 2013 Nov 29;8(11):e82266. doi: 10.1371/journal.pone.0082266 (PMC3843732; doi:10.1371/journal.pone.0082266)
Supplement: File S1 — Voucher details with Genbank numbers for all sequences generated in this study. (XLSX) [file pone.0082266.s001.xlsx]

## Sheet: Sheet1
Species	Section	Voucher	Locality	ITS	waxy	ycf1 part 1	ycf1 part 2	Ycf1 part 3	trnL-F	trnT-L	rpl32-trnL	psbK-I	trnS-G	trnK-rps16	ndhF -rpl32	atpB-rbcL	clpP-psbB	ndhF	petL-psaJ	trnA-trnI	trnI-trnA	ndhC- trnV
Solanum aloysiifolium	Solanum	Bohs 3016 (UT)	Bolivia	KF546016	KF546124	KF546076	KF546005	KF546184	KF546136	KF546196	KF546112	KF546052	KF545981	KF546160	KF545993	KF546064	KF546040	KF546172	KF546088	KF546100	KF546148	KF546028
Solanum cochabambense	Solanum	Nee 51846 (NY)	Bolivia	KF546017	KF546125	KF546077	KF546006	KF546185	KF546137	KF546197	KF546113	KF546053	KF545982	KF546161	KF545994	KF546065	KF546041	KF546173	KF546089	KF546101	KF546149	KF546029
Solanum corymbosum	Parasolanum	Bohs 3109 (UT)	Peru	KF546018	KF546126	KF546078	KF546007	KF546186	KF546138	KF546198	KF546114	KF546054	KF545983	KF546162	KF545995	KF546066	KF546042	KF546174	KF546090	KF546102	KF546150	KF546030
Solanum gilioides	Chamaesaradichium	Wood et al. 22689 (K)	Bolivia	KF546019	KF546127	KF546079	KF546008	KF546187	KF546139	KF546199	KF546115	KF546055	KF545984	KF546163	KF545996	KF546067	KF546043	KF546175	KF546091	KF546103	KF546151	KF546031
Solanum huayavillense	Solanum	Bohs 2786 (UT)	Bolivia	KF546020	KF546128	KF546080	KF546009	KF546188	KF546140	KF546200	KF546116	KF546056	KF545985	KF546164	KF545997	KF546068	KF546044	KF546176	KF546092	KF546104	KF546152	KF546032
Solanum nigrescens	Solanum	Bohs 2400 (UT)	Costa Rica	KF546021	KF546129	KF546081	KF546010	KF546189	KF546141	KF546201	KF546117	KF546057	KF545986	KF546165	KF545998	KF546069	KF546045	KF546177	KF546093	KF546105	KF546153	KF546033
Solanum palitans	Parasolanum	Bohs 2449 (UT)	Australia	KF546022	KF546130	KF546082	KF546011	KF546190	KF546142	KF546202	KF546118	KF546058	KF545987	KF546166	KF545999	KF546070	KF546046	KF546178	KF546094	KF546106	KF546154	KF546034
Solanum ptychanthum	Solanum	Bohs 3652 (UT)	Bolivia	KF546023	KF546131	KF546083	KF546012	KF546191	KF546143	KF546203	KF546119	KF546059	KF545988	KF546167	KF546000	KF546071	KF546047	KF546179	KF546095	KF546107	KF546155	KF546035
Solanum radicans	Parasolanum	Bohs 3148 (UT)	Ecuador	KF546024	KF546132	KF546084	KF546013	KF546192	KF546144	KF546204	KF546120	KF546060	KF545989	KF546168	KF546001	KF546072	KF546048	KF546180	KF546096	KF546108	KF546156	KF546036
Solanum riojense	Episarcophyllum	Nee & Bohs 50843 (NY)	Argentina	KF546025	KF546133	KF546085	KF546014	KF546193	KF546145	KF546205	KF546121	KF546061	KF545990	KF546169	KF546002	KF546073	KF546049	KF546181	KF546097	KF546109	KF546157	KF546037
Solanum triflorum	Parasolanum	Bohs 3062 (UT)	USA	KF546026	KF546134	KF546086	KF546015	KF546194	KF546146	KF546206	KF546122	KF546062	KF545991	KF546170	KF546003	KF546074	KF546050	KF546182	KF546098	KF546110	KF546158	KF546038
Solanum tripartitum	Parasolanum	Bohs 2465 (UT)	Bolivia	KF546027	KF546135	KF546087	KF546016	KF546195	KF546147	KF546207	KF546123	KF546063	KF545992	KF546171	KF546004	KF546075	KF546051	KF546183	KF546099	KF546111	KF546159	KF546039
