# Supplementary material for: Predicting Plastid Marker Variation: Can Complete Plastid Genomes from Closely Related Species Help?
Source: PLoS One. 2013 Nov 29;8(11):e82266. doi: 10.1371/journal.pone.0082266 (PMC3843732; doi:10.1371/journal.pone.0082266)
Supplement: File S2 — Aligned sequence files for the Morelloid clade. (ZIP) [file pone.0082266.s002.zip]

Archive with 19 entries (19 files):
- Morelloid_clade_alignments/Morelloids_atpB-rbcL.fst
- Morelloid_clade_alignments/Morelloids_clpP-psbB.fst
- Morelloid_clade_alignments/Morelloids_ITS.fst
- Morelloid_clade_alignments/Morelloids_ndhC-trnV.fst
- Morelloid_clade_alignments/Morelloids_ndhF.fst
- Morelloid_clade_alignments/Morelloids_ndhF-rpl32.fst
- Morelloid_clade_alignments/Morelloids_petL-psaJ.fst
- Morelloid_clade_alignments/Morelloids_psbK-I.fst
- Morelloid_clade_alignments/Morelloids_rpl32-trnL.fst
- Morelloid_clade_alignments/Morelloids_trnA-trnI.fst
- Morelloid_clade_alignments/Morelloids_trnI-trnA.fst
- Morelloid_clade_alignments/Morelloids_trnK-rps16.fst
- Morelloid_clade_alignments/Morelloids_trnL-F.fst
- Morelloid_clade_alignments/Morelloids_trnS-G.fst
- Morelloid_clade_alignments/Morelloids_trnT-L.fst
- Morelloid_clade_alignments/Morelloids_waxy.fst
- Morelloid_clade_alignments/Morelloids_ycf1_PART1.fst
- Morelloid_clade_alignments/Morelloids_ycf1_PART2.fst
- Morelloid_clade_alignments/Morelloids_ycf1_PART3.fst
