# Supplementary material for: Predicting Plastid Marker Variation: Can Complete Plastid Genomes from Closely Related Species Help?
Source: PLoS One. 2013 Nov 29;8(11):e82266. doi: 10.1371/journal.pone.0082266 (PMC3843732; doi:10.1371/journal.pone.0082266)
Supplement: File S2 — Aligned sequence files for the Morelloid clade. (ZIP) [file pone.0082266.s002.zip › Morelloid_clade_alignments/Morelloids_atpB-rbcL.fst]

>Solanum_aloysiifolium_LB856
AATAAATATGTCGAAATGTTTTTTTTTTTC-AAAATTATCGAATTCCAAATAAATGTCCG
CTAGCACGTCGATCGGTTAATTCAATAAAATGGGAATTAGCACTCGATTTCGTTGGCACC
ATGCAATTGAACCAATCCAATTGTTTACTTATTCAATGAGACTGAGTTAATTTGCAAGCA
CACCCACCCTATTTT------AATTT-AAAAATCTCAAGTGGATGAATCAGAATCTTGAG
AAAGTCTTTCAGTTGTCTATCATTATAGACAAGCCCATCCATATTATCTATTCTATGGAA
TTCGAACCTGAACTTTATTTTCTATTTCTATTACGATTCATTATTTGTATCTAATGGGCT
CCTCTTCTTATTTATTT--------TTTATTTAAATTTCAGCATATCGATTTATGCCTAG
CCTATTCTTTTCTTTGCGTTTTTCTTTCTTTTTTATACCTTTCATAGATTCATAGAGGAA
TTCCAAATATTTTCCCATCTAGGATTTACATATACAACATATACCACTGTCAAGGGGGAA
GTTCTTATTATTTAGGTTAGTTAGGTATTTCCATTTC--AAAAAAAAAAAGGTAAAAAAT
CAAAATTGGGTTGCGCTATATATATGAAAGAGTATACAATAATGATGTATTTGGCAAATC
AAATACCATGGTCTAATAATCAACCATTCTGATTAATTGATAATATTAGTATTAGTTGGA
AATTTTGTGAAAGATTCCTGTGAAAAGTTTCATTAACGCGGAATTCGTGTCGAGTAGACC
TTGTTGTTGTGAGAATTCTTAATTCATGAGTTGTAGGGAGGGATTTATGTCACCACAAAC
AGAGACTAAAGCAAGTGTTGGATTCAAAGCTGGTGTTAAAGAGTACAAATTGACTTATTA
TACTCCTGAGTACCAAACCAAGGATACTGATATATTGGCAGCATTCCGAGTAACTCCTCA
ACCTGGAGTTCCACCTGAAGAAGCAGGGGCCGCGGTAGCTGCCGAATCTTCTACTGGTAC
ATGGACAACTGTATGGACCGATGGACTTACCAGTCTTGATCGTTACAAAGGGCGATGCTA
CCGCATCGAGCGTGTTGTTGGAGAAAAAGATCAATATATTGCTTATGTAGCTTACCCTTT
AGACCTTTTTGAAGAAGGTTCCGTTACCAATATGTTTACTTCCATTGTAGGTAATGTATT
TGGGTTCAAAGCCCTGCGCGCTCTACGT-CTGGAAGATCTGCGAATCCCTACTGCTTATG
TTAAAA
>Solanum_cochambambense_LB847
AATAAATATGTCGAAATG-TTTTTTTTTTC-AAAATTATCGAATTCCAAATAAATGTCCG
CTAGCACGTCGATCGGTTAATTCAATAAAATGGGAATTAGCACTCGATTTCGTTGGCACC
ATGCAATTGAACCAATCCAATTGTTTACTTATTCAATGAGACTGAGTTAATTTGCAAGCA
CACCCACCCTATTTT-AATTTAATTT-AAAAATCTCAAGTGGATGAATCAAAATCTTGAG
AAAGTCTTTCAGTTGTCTATCATTATAGACAAGCCCATCCATATTATCTATTCTATGGAA
TTCGAACCTGAACTTTATTTTCTATTTCTATTACGATTCATTATTTGTATCTAATGGGCT
CCTCTTCTTATTTATTT--------TTTATTTAAATTTCAGCATATCGATTTATGCCTAG
CCTATTCTTTTCTTTGCGTTTTTCTTTCTTTTTTATACCTTTCATAGATTCATAGAGGAA
TTCCAAATATTTTCCCATCTAGGATTTACATATACAACATATACCACTGTCAAGGGGGAA
GTTCTTATTATTTAGGTTAGTTAGGTATTTCCATTTC--AAAAAAAAAAAGGTAAAAAAT
CAAAATTGGGTTGCGCTATATATATGAAAGAGTATACAATAATGATGTATTTGGCAAATC
AAATACCATGGTCTAATAATCAACCATTCTGATTAATTGATAATATTAGTATTAGTTGGA
AATTTTGTGAAAGATTCCTGTGAAAAGTTTCATTAACGCGGAATTCGTGTCGAGTAGACC
TTGTTGTTGTGAGAATTCTTAATTCATGAGTTGTAGGGAGGGATTTATGTCACCACAAAC
AGAGACTAAAGCAAGTGTTGGATTCAAAGCTGGTGTTAAAGAGTACAAATTGACTTATTA
TACTCCTGAGTACCAAACCAAGGATACTGATATATTGGCAGCATTCCGAGTAACTCCTCA
ACCTGGAGTTCCACCTGAAGAAGCAGGGGCCGCGGTAGCTGCCGAATCTTCTACTGGTAC
ATGGACAACTGTATGGACCGATGGACTTACCAGTCTTGATCGTTACAAAGGGCGATGCTA
CCGCATCGAGCGTGTTGTTGGAGAAAAAGATCAATATATTGCTTATGTAGCTTACCCTTT
AGACCTTTTTGAAGAAGGTTCCGTTACCAATATGTTTACTTCCATTGTAGGTAATGTATT
TGGGTTCAAAGCCCTGCGCGCTCTACGT-CTGGAAGATCTGCGAATCCCTACTGCTTATG
TTAAAA
>Solanum_corymbosum_LB727
AATAAATATGTCGAAATG-----TTTTTTC-AAAATTATCGAATTCAAAATAAATGTCCG
CTAGCACGTCGATCGGTTAATTCAATAAAATGGGAATTAGCACCCGATTTCGTTGGCACC
ATGCAATTGAACCAATCCAATTGTTTACTTATTCAATGAGACTGAGTTAATTTGCAAGCT
CACCCACCCTATTTT------AATTT-AAAAATCTCAAGTGGATGAATCAGAATCTTGAG
AAAGCCTTTCAGTTGTCTATCATTATAGACAAGCCCATCCATATTATCTATTCTATGGAA
TTCGAACCTGAACTTTATTTTCTATTTCTATTACGATTCATTATTTGTATCTAATGGGCT
CCTCTTCTTATTTATTT-TTTA---TTTATTTAAATTTCAGCATATCGATTTATGCCTAG
CCTATTCTTTTCTTTGCGTTTTTCTTTCTTTTTTATACCTTTCATAGATTCATAGAGGAA
TTCCAAATATTTTCCCATCTAGGATTTACATATACAACATATACCACTGTCAAGGGGGAA
GTTCTTATTATTTAGGTTAGTTAGGTATTTCCATTTC-AAAAAAAAAAAAGGTAAAAAAT
CAAAATTGGGTTGCGCTATATATATGAAAGAGTATACAATAATGATGTATTTGGCAAATC
AAATACCATGGTCTAATAATCAACCATTCTGATTAATTGATAATATTAGTATTAGTTGGA
AATTTTGTGAAAGATTCCTGTGAAAAGTTTCATTAACGCGGAATTCGTGTCGAGTAGACC
TTGTTGTTGTGAGAATTCTTAATTCATGAGTTGTAGGGAGGGATTTATGTCACCACAAAC
AGAGACTAAAGCAAGTGTTGGATTCAAAGCTGGTGTTAAAGAGTACAAATTGACTTATTA
TACTCCTGAGTACCAAACCAAGGATACTGATATATTGGCAGCATTCCGAGTAACTCCTCA
ACCTGGAGTTCCACCTGAAGAAGCAGGGGCCGCGGTAGCTGCCGAATCTTCTACTGGTAC
ATGGACAACTGTATGGACCGATGGACTTACCAGTCTTGATCGTTACAAAGGGCGATGCTA
CCGCATCGAGCGTGTTGTTGGAGAAAAAGATCAATATATTGCTTATGTAGCTTACCCTTT
AGACCTTTTTGAAGAAGGTTCCGTTACCAATATGTTTACTTCCATTGTAGGTAATGTATT
TGGGTTCAAAGCCCTGCGCGCTCTACGT-CTGGAAGATCTGCGAATCCCTCCTGCTTATG
TTAAAA
>Solanum_gilioides_LB2004
AATAAATATGGCGAAATG-----TTTTTTC-AAAATTATCGAATTCAAAATAAATGTCCG
CTAGCACGTCGATCGGTTAATTCAATAAAATGGGAATTAGCACTCGATTGCGTTGGCACC
ATGCAATTGAACCAACCCAATTGTTTACTTATTCAATGAGACTGAGTTAATTTGCACGCA
CACCCACCCTATTTT------AATTT-AAAAATCTCAAGTGGATGAATCAGAATCTTGAG
AAAGTCTTTCAGTTGTCTATCATTATAGACAAGCCCATCCATATTATCTATTCTATGGAA
TTCGAACCTGAACTTTATTTTCTATTTCTATTACGATTCATTATTTGTATCTAATGGGCT
CCTCTTCTTATTTATTT--------TTTATGTAAATTTCAGCATATCGATTTATGCCTAG
CCTATTCTTTTCTTTGCGTTTTTCTTTCTTTTTTATACCTTTCATAGATTCATAGAGGAA
TTCCAAATATTTTCCCATCTAGGATTTACATATACAACATATATCACTGTCAAGGGGGAA
GTTCTTATTATTTAGGTTAGTTAGGTATTTCCATTTC-AAAAAAAAAAAAGGTAAAAAAT
CTAAATTGGGTTGCGCTATATATATGAAAGAGTATACAATAATGATGTATTTGGCAAATC
AAATACCATGGTCTAATAATCAACCATTCTGATTAATTGATAATATTAGTATTAGTTGGA
AATTTTGTGAAAGATTCCTGTGAAAAGTTTCATTAACGCGGAATTCGTGTCGAGTAGACC
TTGTTGTTGTGAGAATTCTTAATTCATGAGTTGTAGGGAGGGATTTATGTCACCACAAAC
AGAGACTAAAGCAAGTGTTGGATTCAAAGCTGGTGTTAAAGAGTACAAATTGACTTATTA
TACTCCTGAGTACCAAACCAAGGATACTGATATATTGGCAGCATTCCGAGTAACTCCTCA
ACCTGGAGTTCCACCTGAAGAAGCAGGGGCCGCGGTAGCTGCCGAATCTTCTACTGGTAC
ATGGACAACTGTATGGACCGATGGACTTACCAGTCTTGATCGTTACAAAGGGCGATGCTA
CCGCATCGAGCGTGTTGTTGGAGAAAAAGATCAATATATTGCTTATGTAGCTTACCCTTT
AGACCTTTTTGAAGAAGGTTCCGTTACCAATATGTTTACTTCCATTGTAGGTAATGTATT
TGGGTTCAAAGCCCTGCGCGCTCTACGT-CTGGAAGATCTGCGAATCCCTCCTGCTTATG
TTAAAA
>Solanum_huayavillense_LB336
AATAAATATGTCGAAATG-TTTTTTTTTTC-AAAATTATCGAATTCCAAATAAATGTCCG
CTAGCACGTCGATCGGTTAATTCAATAAAATGGGAATTAGCACTCGATTTCGTTGGCACC
ATGCAATTGAACCAATCCAATTGTTTACTTATTCAATGAGACTGAGTTAATTTGCAAGCA
CACCCACCCTATTTT------AATTT-AAAAATCTCAAGTGGATGAATCAAAATCTTGAG
AAAGTCTTTCAGTTGTCTATCATTATAGACAAGCCCATCCATATTATCTATTCTATGGAA
TTCGAACCTGAACTTTATTTTCTATTTCTATTACGATTCATTATTTGTATCTAATGGGCT
CCTCTTCTTATTTATTT--------TTTATTTAAATTTCAGCATATCGATTTATGCCTAG
CCTATTCTTTTCTTTGCGTTTTTCTTTCTTTTTTATACCTTTCATAGATTCATAGAGGAA
TTCCAAATATTTTCCCATCTAGGATTTACATATACAACATATACCACTGTCAAGGGGGAA
GTTCTTATTATTTAGGTTAGTTAGGTATTTCCATTTCAAAAAAAAAAAAAGGTAAAAAAT
CAAAATTGGGTTGCGCTATATATATGAAAGAGTATACAATAATGATGTATTTGGCAAATC
AAATACCATGGTCTAATAATCAACCATTCTGATTAATTGATAATATTAGTATTAGTTGGA
ATTTTTGTGAAAGATTCCTGTGAAAAGTTTCATTAACGCGGAATTCGTGTCGAGTAGACC
TTGTTGTTGTGAGAATTCTTAATTCATGAGTTGTAGGGAGGGATTTATGTCACCACAAAC
AGAGACTAAAGCAAGTGTTGGATTCAAAGCTGGTGTTAAAGAGTACAAATTGACTTATTA
TACTCCTGAGTACCAAACCAAGGATACTGATATATTGGCAGCATTCCGAGTAACTCCTCA
ACCTGGAGTTCCACCTGAAGAAGCAGGGGCCGCGGTAGCTGCCGAATCTTCTACTGGTAC
ATGGACAACTGTATGGACCGATGGACTTACCAGTCTTGATCGTTACAAAGGGCGATGCTA
CCGCATCGAGCGTGTTGTTGGAGAAAAAGATCAATATATTGCTTATGTAGCTTACCCTTT
AGACCTTTTTGAAGAAGGTTCCGTTACCAATATGTTTACTTCCATTGTAGGTAATGTATT
TGGGTTCAAAGCCCTGCGCGCTCTACGT-CTGGAAGATCTGCGAATCCCTACTGCTTATG
TTAAAA
>Solanum_nigrescens_LB70
AATAAATATGTCGAAATGTTTTTTTTTTTC-AAAATTATCGAATTCCAAATAAATGTCCG
CTAGCACGTCGATCGGTTAATTCAATAAAATGGGAATTAGCACTCGATTTCGTTGGCACC
ATGCAATTGAACCAATCCAATTGTTTACTTATTCAATGAGACTGAGTTAATTTGCAAGCA
CACCCACCCTATTTT------AATTT-AAAAATCTCAAGTGGATGAATCAAAATCTTGAG
AAAGTCTTTCAGTTGTCTATCATTATAGACAAGCCCATCCATATTATCTATTCTATGGAA
TTCGAACCTGAACTTTATTTTCTATTTCTATTACGATTCATTATTTGTATCTAATGGGCT
CCTCTTCTTATTTATTT--------TTTATTTAAATTTCAGCATATCGATTTATGCCTAG
CCTATTCTTTTCTTTGCGTTTTTCTTTCTTTTTTATACCTTTCATAGATTCATAGAGGAA
TTCCAAATATTTTCCCATCTAGGATTTACATATACAACATATACCACTGTCAAGGGGGAA
GTTCTTATTATTTAGGTTAGTTAGGTATTTCCATTTCAAAAAAAAAAAAAGGTAAAAAAT
CAAATTTGGGTTGCGCTATATATATGAAAGAGTATACAATAATGATGTATTTGGCAAATC
AAATACCATGGTCTAATAATCAACCATTCTGATTAATTGATAATATTAGTATTAGTTGGA
AATTTTGTGAAAGATTCCTGTGAAAAGTTTCATTAACGCGGAATTCGTGTCGAGTAGACC
TTGTTGTTGTGAGAATTCTTAATTCATGAGTTGTAGGGAGGGATTTATGTCACCACAAAC
AGAGACTAAAGCAAGTGTTGGATTCAAAGCTGGTGTTAAAGAGTACAAATTGACTTATTA
TACTCCTGAGTACCAAACCAAGGATACTGATATATTGGCAGCATTCCGAGTAACTCCTCA
ACCTGGAGTTCCACCTGAAGAAGCAGGGGCCGCGGTAGCTGCCGAATCTTCTACTGGTAC
ATGGACAACTGTATGGACCGATGGACTTACCAGTCTTGATCGTTACAAAGGGCGATGCTA
CCGCATCGAGCGTGTTGTTGGAGAAAAAGATCAATATATTGCTTATGTAGCTTACCCTTT
AGACCTTTTTGAAGAAGGTTCCGTTACCAATATGTTTACTTCCATTGTAGGTAATGTATT
TGGGTTCAAAGCCCTGCGCGCTCTACGT-CTGGAAGATCTGCGAATCCCTACTGCTTATG
TTAAAA
>Solanum_palitans_LB65
AATAAATATGTCGAAATG-----TTTTTTCAAAAATTATCGAATTCAAAATAAATGTCCG
CTAGCACGTCGATCGGTTAATTCAATAAAATGGGAATTAGCACCCGATTTCGTTGGCACC
ATGCAATTGAACCAATCCAATTGTTTACTTATTCAATGAGACTGAGTTAATTTGCAAGCT
CACCCACCCTAT-ATTTATTTAATTTAAAAAATCTCAAGTGGATGAATCAGAATCTTGAG
AAAGCCTTTCAGTTGTCTATCATTATAGACAAGCCCATCCATATTATCTATTCTATGGAA
TTCGAACCTGAACTTTATTTTCTATTTCTATTACGATTCATTATTTGTATCTAATGGGCT
CCTCTTCTTATTTATTTTTTTATTTTTTATTTAAATTTCAGCATATCGATTTATGCCTAG
CCTATTCTTTTCTTTGCGTTTTTCTTTCTTTTTTATACCTTTCATAGATTCATAGAGGAA
TTCCAAATATTTTCCCATCTAGGATTTACATATACAACATATACCACTGTCAAGGGGGAA
GTTCTTATTATTTAGGTTAGTTAGGTATTTCCATTTC---AAAAAAAAAAGGTAAAAAAT
CAAAATTGGGTTGCGCTATATATATGAAAGAGTATACAATAATGATGTATTTGGCAAATC
AAATACCATGGTCTAATAATCAACCATTCTGATTAATTGATAATATTAGTATTAGTTGGA
AATTTTGTGAAAGATTCCTGTGAAAAGTTTCATTAACGCGGAATTCGTGTCGAGTAGACC
TTGTTGTTGTGAGAATTCTTAATTCATGAGTTGTAGGGAGGGATTTATGTCACCACAAAC
AGAGACTAAAGCAAGTGTTGGATTCAAAGCTGGTGTTAAAGAGTACAAATTGACTTATTA
TACTCCTGAGTACCAAACCAAGGATACTGATATATTGGCAGCATTCCGAGTAACTCCTCA
ACCTGGAGTTCCACCTGAAGAAGCAGGGGCCGCGGTAGCTGCCGAATCTTCTACTGGTAC
ATGGACAACTGTATGGACCGATGGACTTACCAGTCTTGATCGTTACAAAGGGCGATGCTA
CCGCATCGAGCGTGTTGTTGGAGAAAAAGATCAATATATTGCTTATGTAGCTTACCCTTT
AGACCTTTTTGAAGAAGGTTCCGTTACCAATATGTTTACTTCCATTGTAGGTAATGTATT
TGGGTTCAAAGCCCTGCGCGCTCTACGT-CTGGAAGATCTGCGAATCCCTCCTGCTTATG
TTAAAA
>Solanum_ptychanthum_LB3058
AATAAATATGTCGAAATGTTTTTTTTTTTC-AAAATTATCGAATTCCAAATAAATGTCCG
CTAGCACGTCGATCGGTTAATTCAATAAAATGGGAATTAGCACTCGATTTCGTTGGCACC
ATGCAATTGAACCAATCCAATTGTTTACTTATTCAATGAGACTGAGTTAATTTGCAAGCA
CACCCACCCTATTTT------AATTT-AAAAATCTCAAGTGGATGAATCAGAATCTTGAG
AAAGTCTTTCAGTTGTCTATCATTATAGACAAGCCCATCCATATTATCTATTCTATGGAA
TTCGAACCTGAACTTTATTTTCTATTTCTATTACGATTCATTATTTGTATCTAATGGGCT
CCTCTTCTTATTTATTT--------TTTATTTAAATTTCAGCATATCGATTTATGCCTAG
CCTATTCTTTTCTTTGCGTTTTTCTTTCTTTTTTATACCTTTCATAGATTCATAGAGGAA
TTCCAAATATTTTCCCATCTAGGATTTACATATACAACATATACCACTGTCAAGGGGGAA
GTTCTTATTATTTAGGTTAGTTAGGTATTTCCATTTC--AAAAAAAAAAAGGTAAAAAAT
CAAAATTGGGTTGCGCTATATATATGAAAGAGTATACAATAATGATGTATTTGGCAAATC
AAATACCATGGTCTAATAATCAACCATTCTGATTAATTGATAATATTAGTATTAGTTGGA
AATTTTGTGAAAGATTCCTGTGAAAAGTTTCATTAACGCGGAATTCGTGTCGAGTAGACC
TTGTTGTTGTGAGAATTCTTAATTCATGAGTTGTAGGGAGGGATTTATGTCACCACAAAC
AGAGACTAAAGCAAGTGTTGGATTCAAAGCTGGTGTTAAAGAGTACAAATTGACTTATTA
TACTCCTGAGTACCAAACCAAGGATACTGATATATTGGCAGCATTCCGAGTAACTCCTCA
ACCTGGAGTTCCACCTGAAGAAGCAGGGGCCGCGGTAGCTGCCGAATCTTCTACTGGTAC
ATGGACAACTGTATGGACCGATGGACTTACCAGTCTTGATCGTTACAAAGGGCGATGCTA
CCGCATCGAGCGTGTTGTTGGAGAAAAAGATCAATATATTGCTTATGTAGCTTACCCTTT
AGACCTTTTTGAAGAAGGTTCCGTTACCAATATGTTTACTTCCATTGTAGGTAATGTATT
TGGGTTCAAAGCCCTGCGCGCTCTACGTACTGGAAGATCTGCGAATCCCTACTGCTTATG
TTAAAA
>Solanum_radicans_LB1638
AATAAATATGTCGAAATG-----TTTTTTC-AAAATTATCGAATTCAAAATAAATGTCCG
CTAGCACGTCGATCGGTTAATTCAATAAAATGGGAATTAGCACCCGATTTCGTTGGCACC
ATGCAATTGAACCAATCCAATTGTTTACTTATTCAATGAGACTGAGTTAATTTGCAAGCT
CACCCACCCTATTTT------AATTT-AAAAATCTCAAGTGGATGAATCAGAATCTTGAG
AAAGCCTTTCAGTTGTCTATCATTATAGACAAGCCCATCCATATTATCTATTCTATGGAA
TTCGAACCTGAACTTTATTTTCTATTTCTATTACGATTCATTATTTGTATCTAATGGGCT
CCTCTTCTTATTTATTT--------TTTATTTAAATTTCAGCATATCGATTTATGCCTAG
CCTATTCTTTTCTTTGCGTTTTTCTTTCTTTTTTATACCTTTCATAGATTCATAGAGGAA
TTCCAAATATTTTCCCATCTAGGATTTACATATACAACATATACCACTGTCAAGGGGGAA
GTTCTTATTATTTAGGTTAGTTAGGTATTTCCATTTC-AAAAAAAAAAAAGGTAAAAAAT
CAAAATTGGGTTGCGCTATATATATGAAAGAGTATACAATAATGATGTATTTGGCAAATC
AAATACCATGGTCTAATAATCAACCATTCTGATTAATTGATAATATTAGTATTAGTTGGA
AATTTTGTGAAAGATTCCTGTGAAAAGTTTCATTAACGCGGAATTCGTGTCGAGTAGACC
TTGTTGTTGTGAGAATTCTTAATTCATGAGTTGTAGGGAGGGATTTATGTCACCACAAAC
AGAGACTAAAGCAAGTGTTGGATTCAAAGCTGGTGTTAAAGAGTACAAATTGACTTATTA
TACTCCTGAGTACCAAACCAAGGATACTGATATATTGGCAGCATTCCGAGTAACTCCTCA
ACCTGGAGTTCCACCTGAAGAAGCAGGGGCCGCGGTAGCTGCCGAATCTTCTACTGGTAC
ATGGACAACTGTATGGACCGATGGACTTACCAGTCTTGATCGTTACAAAGGGCGATGCTA
CCGCATCGAGCGTGTTGTTGGAGAAAAAGATCAATATATTGCTTATGTAGCTTACCCTTT
AGACCTTTTTGAAGAAGGTTCCGTTACCAATATGTTTACTTCCATTGTAGGTAATGTATT
TGGGTTCAAAGCCCTGCGCGCTCTACGTTCTGGAAGATCTGCGAATCCCTCCTGCTTATG
TTAAAA
>Solanum_riojense_LB544
AATAAATATGTCGAAATG-----TTTTTTC-AAAATTATCGAATTCAAAATAAATGTCCG
CTAGCACGTCGATCGGTTAATTCAATAAAATGGGAATTAGCACTCGATTTCGTTGGCACC
ATGCAATTGAACCAATCCAATTGTTTACTTATTCAATGAGACTGAGTTAATTT-------
---------------------------AAAAATCTCAAGTGGATGGATCAGAATCTTGAG
AAAGTCTTTCAGTTGTCTATCATTATAGACAAGCCCATCCATATTATCTATTCTATGGAA
TTCGAACCTGAACTTTATTTTCTATTTCTATTACGATTCATTATTTGTATCTAATGGGCT
CCTCTTCTTATTTATTT--------TTTATTTAAATTTCAGCATATCGATTTATGCCTAG
CCTATTCTTTTCTTTGCGTTTTTCTTTCTTTTTTATACCTTTCATAGATTCATAGAGGAA
TTCCAAATATTTTCCCATCTAGGATTTACATATACAACATATACCACTGTCAAGGGGGAA
GTTCTTATTATTTAGGTTAGTTAGGTATTTCCATTTC--AAAAAAAAAAAGGTAAAAAAT
CAAAATTGGGTTGCGCTATATATATGAAAGAGTATACAATAATGATGTATTTGGCAAATC
AAATACCATGGTCTAATAATCAACCATTCTGATTAATTGATAATATTAGTATTAGTTGGA
AATTTTGTGAAAGATTCCTGTGAAAAGTTTCATTAACGCGGAATTCGTGTCGAGTAGACC
TTGTTGTTGTGAGAATTCTTAATTCATGAGTTGTAGGGAGGGATTTATGTCACCACAAAC
AGAGACTAAAGCAAGTGTTGGATTCAAAGCTGGTGTTAAAGAGTACAAATTGACTTATTA
TACTCCTGAGTACCAAACCAAGGATACTGATATATTGGCAGCATTCCGAGTAACTCCTCA
ACCTGGAGTTCCACCTGAAGAAGCAGGGGCCGCGGTAGCTGCCGAATCTTCTACTGGTAC
ATGGACAACTGTATGGACCGATGGACTTACCAGTCTTGATCGTTACAAAGGGCGATGCTA
CCGCATCGAGCGTGTTGTTGGAGAAAAAGATCAATATATTGCTTATGTAGCTTACCCTTT
AGACCTTTTTGAAGAAGGTTCCGTTACCAATATGTTTACTTCCATTGTAGGTAATGTATT
TGGGTTCAAAGCCCTGCGCGCTCTACGT-CTGGAAGATCTGCGAATCCCTCCTGCTTATG
TTAAAA
>Solanum_triflorum_LB861
AATAAATATGTCGAAATG--TTTTTTTTTC-AAAATTATCGAATTCAAAATAAATGTCCG
CTAGCACGTCGATCGGTTAATTCAATAAAATGGGAATTAGCACTCGATTTCGTTGGCACC
ATGCAATTGAACCAATCCAATTGTTTACTTATTCAATGAGACTGAGTTAATTTGCAAGCA
CACCCACCCTATTTT------AATTT-AAAAATCTCAAGTGGATGAATCAGAATCTTGAG
AAAGTCTTTCAGTTGTCTATCATTATAGACAAGCCCATCCATATTATCTATTCTATGGAA
TTCGAACCTGAACTTTATTTTCTATTTCTATTACGATTCATTATTTGTATCTAATGGGCT
CCTCTTCTTATTTATTT--------TTTATTTAAATTTCAGCATATCGATTTATGCCTAG
CCTATTCTTTTCTTTGCGTTTTTCTTTCTTTTTTATACCTTTCATAGATTCATAGAGGAA
TTCAAAATATTTTCCCATCTAGGATTTACATATACAACATATACCACTGTCAAGGGGGAA
GTTCTTATTATTTAGGTTAGTTAGGTATTTCCATTTC--AAAAAAAAAAAGGTAAAAAAT
CAAAATTGGGTTGCGCTATATATATGAAAGAGTATACAATAATGATGTATTTGGCAAATC
AAATACCATGGTCTAATAATCAACCATTCTGATTAATTGATAATATTAGTATTAGTTGGA
AATTTTGTGAAAGATTCCTGTGAAAAGTTTCATTAACGCGGAATTCGTGTCGAGTAGACC
TTGTTGTTGTGAGAATTCTTAATTCATGAGTTGTAGGGAGGGATTTATGTCACCACAAAC
AGAGACTAAAGCAAGTGTTGGATTCAAAGCTGGTGTTAAAGAGTACAAATTGACTTATTA
TACTCCTGAGTACCAAACCAAGGATACTGATATATTGGCAGCATTCCGAGTAACTCCTCA
ACCTGGAGTTCCACCTGAAGAAGCAGGGGCCGCGGTAGCTGCCGAATCTTCTACTGGTAC
ATGGACAACTGTATGGACCGATGGACTTACCAGTCTTGATCGTTACAAAGGGCGATGCTA
CCGCATCGAGCGTGTTGTTGGAGAAAAAGATCAATATATTGCTTATGTAGCTTACCCTTT
AGACCTTTTTGAAGAAGGTTCCGTTACCAATATGTTTACTTCCATTGTAGGTAATGTATT
TGGGTTCAAAGCCCTGCGCGCTCTACGT-CTGGAAGATCTGCGAATCCCTCCTGCTTATG
TTAAAA
>Solanum_tripartitum_LB112
AATAAATATGTCGAAATG-----TTTTTTC-AAAATTATCGAATTCAAAATAAATGTCCG
CTAGCACGTCGATCGGTTAATTCAATAAAATGGGAATTAGCACCCGATTTCGTTGGCACC
ATGCAATTGAACCAATCCAATTGTTTACTTATTCAATGAGACTGAGTTAATTTGCAAGCT
CACCCACCCTATAATTTATTTAATTTAAAAAATCTCAAGTGGATGAATCAGAATCTTGAG
AAAGCCTTTCAGTTGTCTATCATTATAGACAAGCCCATCCATATTATCTATTCTATGGAA
TTCGAACCTGAACTTTATTTTCTATTTCTATTACGATTCATTATTTGTATCTAATGGGCT
CCTCTTCTTATTTATTTTTTTATTTTTTATTTAAATTTCAGCATATCGATTTATGCCTAG
CCTATTCTTTTCTTTGCGTTTTTCTTTCTTTTTTATACCTTTCATAGATTCATAGAGGAA
TTCCAAATATTTTCCCATCTAGGATTTACATATACAACATATACCACTGTCAAGGGGGAA
GTTCTTATTATTTAGGTTAGTTAGGTATTTCCATTTC---AAAAAAAAAAGGTAAAAAAT
CAAAATTGGGTTGCGCTATATATATGAAAGAGTATACAATAATGATGTATTTGGCAAATC
AAATACCATGGTCTAATAATCAACCATTCTGATTAATTGATAATATTAGTATTAGTTGGA
AATTTTGTGAAAGATTCCTGTGAAAAGTTTCATTAACGCGGAATTCGTGTCGAGTAGACC
TTGTTGTTGTGAGAATTCTTAATTCATGAGTTGTAGGGAGGGATTTATGTCACCACAAAC
AGAGACTAAAGCAAGTGTTGGATTCAGAGCTGGTGTTAAAGAGTACAAATTGACTTATTA
TACTCCTGAGTACCAAACCAAGGATACTGATATATTGGCAGCATTCCGAGTAACTCCTCA
ACCTGGAGTTCCACCTGAAGAAGCAGGGGCCGCGGTAGCTGCCGAATCTTCTACTGGTAC
ATGGACAACTGTATGGACCGATGGACTTACCAGTCTTGATCGTTACAAAGGGCGATGCTA
CCGCATCGAGCGTGTTGTTGGAGAAAAAGATCAATATATTGCTTATGTAGCTTACCCTTT
AGACCTTTTTGAAGAAGGTTCCGTTACCAATATGTTTACTTCCATTGTAGGTAATGTATT
TGGGTTCAAAGCCCTGCGCGCTCTACGT-CTGGAAGATCTGCGAATCCCTCCTGCTTATG
TTAAAA
