# Supplementary material for: Predicting Plastid Marker Variation: Can Complete Plastid Genomes from Closely Related Species Help?
Source: PLoS One. 2013 Nov 29;8(11):e82266. doi: 10.1371/journal.pone.0082266 (PMC3843732; doi:10.1371/journal.pone.0082266)
Supplement: File S2 — Aligned sequence files for the Morelloid clade. (ZIP) [file pone.0082266.s002.zip › Morelloid_clade_alignments/Morelloids_clpP-psbB.fst]

>Solanum_aloysiifolium_LB856
AAAATCTCAAA-TCACGGATTTGCGCGAAATCCATGTTATTTTCCTTGAACCGCTACAAA
ATCAACAATTCCATAAGCTTGGGCTTCTGTTGCTGACATAAAAATATCTCTTTCCAGATC
TTCGGATACAACCCATAAGGGTTTGCCCGTTCTTTCTGCATAAACCCTTGTGAGGGTTTC
ACGCAGTTTCAGCAGTTCTTCCGCTTCCACGACAAATTCGCCTACTTGTGCCATATAAAA
ACCACTAGCAGGTTCATGCATCATTACCCTGATGATATAACAAAATAAAAGCTTCCCTTA
TCTCGCATGATAAAGAATAGAAAAAAGATAGAATTGAACAACCGTACAGGCATCTTTTGT
GCATACGGCTCTACAAGAAAATTGACCCCCCTCCTTTCTATTGAAGAAAGAGAAAAATAG
AATCTATCAGACTCAGATGAGTAAATAATCAAATTGC-CATCCTTCCTTTCGGAGGAATT
AAAAAATACTATGATGGCTCCGTTGCTTTATATGTTTATTTTTTC--TTTTTTTTGTCTG
TGATTCAGCAATCCCAAAGTTTCTTTTTAATCCGATCAAATAAGGAAAAAATC----TTT
TTTTTTTTCGTACTCTTTCATAACATAAATATTGTTAAGAACTCTCCGGCATGAAAACAA
AAAAGTTTGTGACGCTGAACTGAACTCCCGATAGATAAGAGAAAATCGGAAATACCCCTT
ATCTCATACTACTCTCTCGATACAGAATCTAATGTTTTGAAAAAAAAAAAACAATACAAA
AATTTCTCATATCGAATTCGAAGTGCCATGCTATTATTACTTAGTATTCATATGGCGAAG
GCATAGTCTTCTTTTTTCTCTCAAATAAAAACCTCATTGGCGCCAAGCGTGAGGGAATGC
TATACGTTTGGTAAGTTGTCCTCCGACCAGGATAAAAGATCCCATTGAAGCAGCTAATCC
GATGCATACTGTATGGACATCTGGTCGCACAAATTGCATAGTATCATAAATGGCGATCCC
AGGTATTACCCAGCCCCCAGGAGAGTTTACAAACAAATACAGCTCTTTGGTCTCATCCTC
CATACTGAGATATATCATAAGACCAATAAGTTGATTCGAAAGCTCGGTACTAATCCC
>Solanum_cochabambense_LB847
AAAATCTCAAA-TCACGGATTTGCGCGAAATCCATGTTATTTTCCTTGAACCGCTACAAA
ATCAACAATTCCATAAGCTTGGGCTTCTGTTGCTGACATAAAAATATCTCTTTCCAGATC
TTCGGATACAACCCATAAGGGTTTGCCCGTTCTTTCTGCATAAACCCTTGTGAGGGTTTC
ACGCAGTTTCAGCAGTTCTTCCGCTTCCACGACAAATTCGCCTACTTGTGCCATATAAAA
ACCACTAGCAGGTTCATGCATCATTACCCTGATGATATAACAAAATAAAAGCTTCCCTTA
TCTCGCATGATAAAGAATAGAAAAAAGATAGAATTGAACAACCGTACAGGCATCTTTTGT
GCATACGGCTCTACAAGAAAATTGACCCCCCTCCTTTCTATTGAAGAAAGAGAAAAATAG
AATCTATCAGACTCAGATGAGTAAATAATCAAATTGC-CATCCTTCCTTTCGGAGGAATT
AAAAAATACTATGATGGCTCCGTTGCTTTATATGTTTATTTTTTC--TTTTTTTTGTCTG
TGATTCAGCAATCCCAAAGTTTCTTTTTAATCCGATCAAATAAGGAAAAAATC----TTT
TTTTTTTTCGTACTCTTTCATAACATAAATATTGTTAAGAACTCTCCGGCATGAAAACAA
AAAAGTTTGTGACGCTGAACTGAACTCCCGATAGATAAGAGAAAATCGGAAATACCCCTT
ATCTCATACTACTCTCTCGATACAGAATCTAATGTTTTG--AAAAAAAAAACAATACAAA
AATTTCTCATATCGAATTCGAAGTGCCATGCTATTATTACTTAGTATTCATATGGCGAAG
GCATAGTCTTCTTTTTTCTCTCAAATAAAAACCTCATTGGCGCCAAGCGTGAGGGAATGC
TATACGTTTGGTAAGTTGTCCTCCAACCAGGATAAAAGATCCCATTGAAGCAGCTAATCC
GATGCATACTGTATGGACATCTGGTCGCACAAATTGCATAGTATCATAAATGGCGATCCC
AGGTATTACCCAGCCCCCAGGAGAGTTTACAAACAAATACAGCTCTTTGGTCTCATCCTC
CATACTGAGATATATCATAAGACCAATATGTTGATTCGAAAGCTCGGTACTAATCCC
>Solanum_corymbosum_LB727
AAAATCTCAAA-TCACGGATTTGCGCGAAATCCATGTTATTTTCCTTGAACCGCTACAAA
ATCAACAATTCCATAAGCTTGGGCTTCTGTTGCTGACATAAAAATATCTCTTTCCATATC
TTCGGATACAACCCATAAGGGTTTGCCCGTTCTTTCTGCATAAACCCTTGTGAGGGTTTC
ACGCAGTTTCAGCAGTTCTTCCGCTTCCACGACAAATTCGCCTACTTGTGCCATATAAAA
ACCACTAGCAGGTTCATGCATCATTACCCTGATGATATAACAAAATAAAAGCTTCCCCTA
TCTCGCATGATAAAGAATAGAAAAAAGATAGAATTGAACAACCGTACAGGCATCTTTTGT
GCATACGGCTCTACAAGAAAATTGACCCCCCTCCTTTCTATTGAAGAAAGAGAAAAATAG
AATCTATCAGACTCAGATGAGTAAATAATCAAATTGC-CATCCTTCCTTTCGGAGGAATT
AAAAAATACTATGATGGCTCCGTTGCTTTATATGTTTATTTTTTC--TTTTTTTTGTCTG
TGATTCAGCAATCCCAAAGTTTCTTTTTAATCCGATCAAATAAGGAAAAAATC-TTTTTT
TTTTTTTTCGTACTCTTTCATAACATAAATATTGTTACGAACTCTCCGGCATGAAAACAA
AAAAGTTTGTGACGCTGAACTGAACTCCCGATAGATAAGAGAAAATCGGAAATACCCCTT
ATCTCATACTACTCTCTCGATACAGAATCTAATGTTTTG--AAAAAAAAAACAATACAAA
AATTTCTCATATCGAATTCGAAGTGCCATGCTATTATTACTTAGTATTCATATGGCGAAG
GCATAGTCTTCTTTTTTCTCTCAAATAAAAACCTCATTGGCGCCAAGCGTGAGGGAATGC
TATACGTTTGGTAAGTTGTCCTCCGACCAGGATAAAAGATCCCATTGAAGCAGCTAATCC
TATGCATACTGTATGGACATCTGGTCGCACAAATTGCATAGTATCATAAATGGCGATCCC
AGGTATTACCCAGCCCCCAGGAGAGTTTACAAACAAATACAGCTCTTTGGTCTCATCCTC
CATACTGAGATATATCATAAGACCAATAAGTTGATTCGAAAGCTCGGTACTAATCCC
>Solanum_gilioides_LB2004
AAAATCTCAAA-TCACGGATTTGCGCGAAATCCATGTTATTTTCCTTGAACCGCTACAAA
ATCAACAATTCCATAAGCTTGGGCTTCTGTTGCTGACATAAAAATATCTCTTTCCAGATC
TTCGGATACAACCCATAAGGGTTTGCCCGTTCTTTCTGCATAAACCCTTGTGAGGGTTTC
ACGCAGTTTCAGCAGTTCTTCCGCTTCCACGACAAATTCGCCTACTTGTGCCATATAAAA
ACCACTAGCAGGTTCATGCATCATTACCCTGATGATATAACAAAATAAAAGCTTCCCCTA
TCTCGCATGATAAAGAATAGAAAAAAGATAGAATTGAACAACCGTACAGGCATCTTTTGT
GCATACGGCTCTACAAGAAAATTGACCCCCCTCCTTTCTATTGAAGAAAGAGAAAAATAG
AATCTATCAGACTCAGATGAGTAAATAATCAAATTGC-CATCCTTCCTTTCGGAGGAATT
AAAAAATACTATGATGGCTCCGTTGCTTTATATGTTTATTTTTTCTTTTTTTTTTGTCTG
TGATTCAGCAATCCCAAAGTTTCTTTTTAATCCGATCAAATAAGGAAAAAATC-----TT
TTTTTTTTCGTACGCTTTCATAACATAAATATTGTTAAGAACTCTCCGGCATGAAAACAA
AAAAGTTTGTGACGCTGAACTGAACTCCCGATAGATAAGAGAAAATCGGAAATACCCCTT
ATCTCATACTACTCTCTCGATACAGAATCTAATGTTTTG--AAAAAAAAAACAATACAAA
AATTACTCATATCGAATTCGAAGTGCCATGCTATTATTACTTAGTATTCATATGGCGAAG
GCATAGTCTTCTTTTTTCTCTCAAATAAAAACCTCATTGGCGCCAAGCGTGAGGGAATGC
TATACGTTTGGTAAGTTGTCCTCCGACCAGGATAAAAGATCCCATTGAAGCAGCTAATCC
TATGCATACTGTATGGACATCTGGTCGCACAAATTGCATAGTATCATAAATGGCAATCCC
AGGTATTACCCAGCCCCCAGGAGAGTTTACAAACAAATACAGCTCTTTGGTCTCATCCTC
CATACTGAGATATATCATAAGACCAATAAGTTGATTCGAAAGCTCGGTACTAATCCC
>Solanum_huayavillense_LB336
AAAATCTCAAA-TCACGGATTTGCGCGAAATCCATGTTATTTTCCTTGAACCGCTACAAA
ATCAACAATTCCATAAGCTTGGGCTTCTGTTGCTGACATAAAAATATCTCTTTCCAGATC
TTCGGATACAACCCATAAGGGTTTGCCCGTTCTTTCTGCATAAACCCTTGTGAGGGTTTC
ACGCAGTTTCAGCAGTTCTTCCGCTTCCACGACAAATTCGCCTACTTGTGCCATATAAAA
ACCACTAGCAGGTTCATGCATCATTACCCTGATGATATAACAAAATAAAAGCTTCCCTTA
TCTCGCATGATAAAGAATAGAAAAAAGATAGAATTGAACAACCGTACAGGCATCTTTTGT
GCATACGGCTCTACAAGAAAATTGACCCCCCTCCTTTCTATTGAAGAAAGAGAAAAATAG
AATCTATCAGACTCAGATGAGTAAATAATCAAATTGC-CATCCTTCCTTTCGGAGGAATT
AAAAAATACTATGATGGCTCCGTTGCTTTATATGTTTATTTTTTC--TTTTTTTTGTCTG
TGATTCAGCAATCCCAAAGTTTCTTTTTAATCCGATCAAATAAGGAAAAAATC-----TT
TTTTTTTTCGTACTCTTTCATAACATAAATATTGTTAAGAACTCTCCGGCATGAAAACAA
AAAAGTTTGTGACGCTGAACTGAACTCCCGATAGATAAGAGAAAATCGGAAATACCCCTT
ATCTCATACTACTCTCTCGATACAGAATCTAATGTTTTG-AAAAAAAAAAACAATACAAA
AATTTCTCATATCGAATTCGAAGTGCCATGCTATTATTACTTAGTATTCATATGGCGAAG
GCATAGTCTTCTTTTTTCTCTCAAATAAAAACCTCATTGGCGCCAAGCGTGAGGGAATGC
TATACGTTTGGTAAGTTGTCCTCCGACCAGGATAAAAGATCCCATTGAAGCAGCTAATCC
GATGCATACTGTATGGACATCTGGTCGCACAAATTGCATAGTATCATAAATGGCGATCCC
AGGTATTACCCAGCCCCCAGGAGAGTTTACAAACAAATACAGCTCTTTGGTCTCATCCTC
CATACTGAGATATATCATAAGACCAATAAGTTGATTCGAAAGCTCGGTACTAATCCC
>Solanum_nigrescens_LB70
AAAATCTCAAA-TCACGGATTTGCGCGAAATCCATGTTATTTTCCTTGAACCGCTACAAA
ATCAACAATTCCATAAGCTTGGGCTTCTGTTGCTGACATAAAAATATCTCTTTCCAGATC
TTCGGATACAACCCATAAGGGTTTGCCCGTTCTTTCTGCATAAACCCTTGTGAGGGTTTC
ACGCAGTTTCAGCAGTTCTTCCGCTTCCACGACAAATTCGCCTACTTGTGCCATATAAAA
ACCACTAGCAGGTTCATGCATCATTACCCTGATGATATAACAAAATAAAAGCTTCCCTTA
TCTCGCATGATAAAGAATAGAAAAAAGATAGAATTGAACAACCGTACAGGCATCTTTTGT
GCATACGGCTCTACAAGAAAATTGACCCCCCTCCTTTCTATTGAAGAAAGAGAAAAATAG
AATCTATCAGACTCAGATGAGTAAATAATCAAATTGC-CATCCTTCCTTTCGGAGGAATT
AAAAAATACTATGATGGCTCCGTTGCTTTATATGTTTATTTTTTC--TTTTTTTTGTCTG
TGATTCAGCAATCCCAAAGTTTCTTTTTAATCCGATCAAATAAGGAAAAAATC---TTTT
TTTTTTTTCGTACTCTTTCATAACATAAATATTGTTAAGAACTCTCCGGCATGAAAACAA
AAAAGTTTGTGACGCTGAACTGAACTCCCGATAGATAAGAGAAAATCGGAAATACCCCTT
ATCTCATACTACTCTCTCGATACAGAATCTAATGTTTTG--AAAAAAAAAACAATACAAA
AATTTCTCATATCGAATTCGAAGTGCCATGCTATTATTACTTAGTATTCATATGGCGAAG
GCATAGTCTTCTTTTTTCTCTCAAATAAAAACCTCATTGGCGCCAAGCGTGAGGGAATGC
TATACGTTTGGTAAGTTGTCCTCCGACCAGGATAAAAGATCCCATTGAAGCAGCTAATCC
GATGCATACTGTATGGACATCTGGTCGCACAAATTGCATAGTATCATAAATGGCGATCCC
AGGTATTACCCAGCCCCCAGGAGAGTTTACAAACAAATACAGCTCTTTGGTCTCATCCTC
CATACTGAGATATATCATAAGACCAATAAGTTGATTCGAAAGCTCGGTACTAATCCC
>Solanum_palitans_LB65
AAAATCTCAAA-TCACGGATTTGCGCGAAATCCATGTTATTTTCCTTGAACCGCTACAAA
ATCAACAATTCCATAAGCTTGGGCTTCTGTTGCTGACATAAAAATATCTCTTTCCATATC
TTCGGATACAACCCATAAGGGTTTGCCCGTTCTTTCTGCATAAACCCTTGTGAGGGTTTC
ACGCAGTTTCAGCAGTTCTTCCGCTTCCACGACAAATTCGCCTACTTGTGCCATATAAAA
ACCACTAGCAGGTTCATGCATCATTACCCTGATGATATAACAAAATAAAAGCTTCCCCTA
TCTAGCATGATAAAGAATAGAAAAAAGATAGAATTGAACAACCGTACAGGCATCTTTTGT
GCATACGGCTCTACAAGAAAATTGACCCCCCTCCTTTCTATTGAAGAAAGAGAAAAATAG
AATCTATCAGACTCAGATGAGTAAATAATCAAATTGC-CATCCTTCCTTTCGGAGGAATT
AAAAAATACTATGATGGCTCCGTTGCTTTATATGTTTATTTTTTC--TTTTTTTTGTCTG
TGATTCAGCAATCCCAAAGTTTCTTTTTAATTCGATCAAATAAGGAAAAAATC--TTTTT
TTTTTTTTCGTACTCTTTCATAACATAATTATTGTTACGAACTCTCCGGCATGAAAACAA
AAAAGTTTGTGACGCTGAACTGAACTCCCGATAGATAAGAGAAAATCGGAAATACCCCTT
ATCTCATACTACTCTCTCGATACAGAATCTAATGTTTTG--AAAAAAAAAACAATACAAA
AATTTCTCATATCGAATTCGAAGTGCCATGCTATTATTACTTAGTATTCATATGGCGAAG
GCATAGTCTTCTTTTTTCTCTCAAATAAAAACCTCATTGGCGCCAAGCGTGAGGGAATGC
TATACGTTTGGTAAGTTGTCCTCCGACCAGGATAAAAGATCCCATTGAAGCAGCTAATCC
TATGCATACTGTATGGACATCTGGTCGCACAAATTGCATAGTATCATAAATGGCGATCCC
AGGTATTACCCAGCCCCCAGGAGAGTTTACAAACAAATACAGCTCTTTGGTCTCATCCTC
CATACTGAGATATATCATAAGACCAATAAGTTGATTCGAAAGCTCGGTACTAATCCC
>Solanum_ptychanthum_LB3058
AAAATCTCAAATTCACGGATTTGCGCGAAATCCATGTTATTTTCCTTGAACCGCTACAAA
ATCAACAATTCCATAAGCTTGGGCTTCTGTTGCTGACATAAAAATATCTCTTTCCAGATC
TTCGGATACAACCCATAAGGGTTTGCCCGTTCTTTCTGCATAAACCCTTGTGAGGGTTTC
ACGCAGTTTCAGCAGTTCTTCCGCTTCCACGACAAATTCGCCTACTTGTGCCATATAAAA
ACCACTAGCAGGTTCATGCATCATTACCCTGATGATATAACAAAATAAAAGCTTCCCTTA
TCTCGCATGATAAAGAATAGAAAAAAGATAGAATTGAACAACCGTACAGGCATCTTTTGT
GCATACGGCTCTACAAGAAAATTGACCCCCCTCCTTTCTATTGAAGAAAGAGAAAAATAG
AATCTATCAGACTCAGATGAGTAAATAATCAAATTGC-CATCCTTCCTTTCGGAGGAATT
AAAAAATACTATGATGGCTCCGTTGCTTTATATGTTTATTTTTTC--TTTTTTTTGTCTG
TGATTCAGCAATCCCAAAGTTTCTTTTTAATCCGATCAAATAAGGAAAAAATC--TTTTT
TTTTTTTTCGTACTCTTTCATAACATAAATATTGTTAAGAACTCTCCGGCATGAAAACAA
AAAAGTTTGTGACGCTGAACTGAACTCCCGATAGATAAGAGAAAATCGGAAATACCCCTT
ATCTCATACTACTCTCTCGATACAGAATCTAATGTTTTG-AAAAAAAAAAACAATACAAA
AATTTCTCATATCGAATTCGAAGTGCCATGCTATTATTACTTAGTATTCATATGGTGAAG
GCATAGTCTTCTTTTTTCTCTCAAATAAAAACCTCATTGGCGCCAAGCGTGAGGGAATGC
TATACGTTTGGTAAGTTGTCCTCCGACCAGGATAAAAGATCCCATTGAAGCAGCTAATCC
GATGCATACTGTATGGACATCTGGTCGCACAAATTGCATAGTATCATAAATGGCGATCCC
AGGTATTACCCAGCCCCCAGGAGAGTTTACAAACAAATACAGCTCTTTGGTCTCATCCTC
CATACTGAGATATATCATAAGACCAATAAGTTGATTCGAAAGCTCGGTACTAATCCC
>Solanum_radicans_LB1638
AAAATCTCAAA-TCACGGATTTGCGCGAAATCCATGTTATTTTCCTTGAACCGCTACAAA
ATCAACAATTCCATAAGCTTGGGCTTCTGTTGCTGACATAAAAATATCTCTTTCCATATC
TTCGGATACAACCCATAAGGGTTTGCCCGTTCTTTCTGCATAAACCCTTGTGAGGGTTTC
ACGCAGTTTCAGCAGTTCTTCCGCTTCCACGACAAATTCGCCTACTTGTGCCATATAAAA
ACCACTAGCAGGTTCATGCATCATTACCCTGATGATATAACAAAATAAAAGCTTCCCCTA
TCTCGCATGATAAAGAATAGAAAAAAGATAGAATTGAACAACCGTACAGGCATCTTTTGT
GCATACGGCTCTACAAGAAAATTGACCCCCCTCCTTTCTATTGAAGAAAGAGAAAAATAG
AATCTATCAGACTCAGATGAGTAAATAATCAAATTGC-CATCCTTCCTTTCGGAGGAATT
AAAAAATACTATGATGGCTCCGTTGCTTTATATGTTTATTTTTTC--TTTTTTTTGTCTG
TGATTCAGCAATCCCAAAGTTTCTTTTTAATCCGATCAAATAAGGAAAAAATCTTTTTTT
TTTTTTTTCGTACTCTTTCATAACATAAATATTGTTACGAACTCTCCGGCATGAAAACAA
AAAAGTTTGTGACGCTGAACTGAACTCCCGATAGATAAGAGAAAATCGGAAATACCCCTT
ATCTCATACTACTCTCTCGATACAGAATTTAATGTTCTG-GAAAAAAAAAACAATACAAA
AATTTCTCATATCGAATTCGAAGTGCCATGCTATTATTACTTAGTATTCATATGGCGAAG
GCATAGTCTTCTTTTTTCTCTCAAATAAAAACCTCATTGGCGCCAAGCGTGAGGGAATGC
TATACGTTTGGTAAGTTGTCCTCCGACCAGGATAAAAGATCCCATTGAAGCAGCTAATCC
TATGCATACTGTATGGACATCTGGTCGCACAAATTGCATAGTATCATAAATGGCGATCCC
AGGTATTACCCAGCCCCCAGGAGAGTTTACAAACAAATACAGCTCTTTGGTCTCATCCTC
CATACTGAGATATATCATAAGACCAATAAGTTGATTCGAAAGCTCGGTACTAATCCC
>Solanum_riojense_LB544
AAAATCTCAAA-TCACGGATTTGCGCGAAATCCATGTTATTTTCCTTGAACCGCTACAAA
ATCAACAATTCCATAAGCTTGGGCTTCTGTTGCTGACATAAAAATATCTCTTTCCAGATC
TTCGGATACAACCCATAAGGGTTTGCCCGTTCTTTCTGCATAAACCCTTGTGAGGGTTTC
ACGCAGTTTCAGCAGTTCTTCCGCTTCCACGACAAATTCGCCTACTTGTGCCATATAAAA
ACCACTAGCAGGTTCATGCATCATTACCCTGATGATATAACAAAATAAAAGCTTCCCCTA
TCTCGCATGATAAAGAATAGAAAAAAGATAGAATTGAACAACCGTACAGGCATCTTTTGT
GCATACGGCTCTACAAGAAAATTGA-CCCCCTCCTTTCTATTGAAGAAAGAGAAAAATAG
AATCTATCAGACTCAGATGAGTAAATAATCAAATTGC-CATCCTTCCTTTCGGAGGAATT
AAAAAATACTATGATGGCTCCGTTGCTTTATATGTTTATTTTTTC--TTTTTTTTGTCTG
TGATTCAGCAATCCCAAAGTTTCTTTTTAATCCGATCAAATAAGG-AAAAATCTTTTTTT
TTTTTTTTCGTACTCTTTCATAACATAAATATTGTTAAGAACTCTCCGGCATGAAAACAA
AAAAGTTTGTGACGCTGAACTGAACTCCCGATAGATAAGAGAAAATCGGAAATACCCCTT
ATCTCATACTACTCTCTCGATACAGAATTTAATGTTTGG--AAAAAAAAAACAATACAAA
AATTTTTCATATCGAATTCGAAGTGCCATGCTATTATTACTTAGTATTCATATGGCGAAG
GCATAGTCTTCTTTTTTCTCTCAAATAAAAACCTCATTGGCGCCAAGCGTGAGGGAATGC
TATACGTTTGGTAAGTTGTCCTCCGACCAGGATAAAAGATCCCATTGAAGCAGCTAATCC
TATGCATACTGTATGGACATCTGGTCGCACAAATTGCATAGTATCATAAATGGCGATCCC
AGGTATTACCCAGCCCCCAGGAGAGTTTACAAACAAATACAGCTCTTTGGTCTCATCCTC
CATACTGAGATATATCATAAGACCAATAAGTTGATTCGAAAGCTCGGTACTAATCCC
>Solanum_triflorum_LB861
AAAATCTCAAA-TC-CGGATTTACGCGAAATCCATGTTATTTTCCTTGAACCGCTACAAA
ATCAACAATTCCATAAGCTTGGGCTTCTGTTGCTGACATAAAAATATCTCTTTCCAGATC
TTCGGATACAACCCATAAGGGTTTGCCCGTTCTTTCTGCATAAACCCTTGTGAGGGTTTC
ACGCAGTTTCAGCAGTTCTTCCGCTTCCACGACAAATTCGCCTACTTGTGCCATATAAAA
ACCACTAGCAGGTTCATGCATCATTACCCTGATGATATAACAAAATAAAAGCTTCCCTTA
TCTCGCATGATAAAGAATAGAAAAAAGATAGAATTGAACAACCGTACAGGCATCTTTTGT
GCATACGGCTCTACAAGAAAATTGCCCCCCCTCCTTTCTATTGAAGAAAGAGAAAAATAG
AATCTATCAGACTCAGATGAGTAAATAATCAAATTGCGCATCCTTCCTTTCGGAGGAATT
AAAAAATACTATGATGGCTCCGTTGCTTTATATGTTTATTTTTTC--TTTTTTTTGTCTG
TGATTCAGCAATCCCAAAGTTTCTTTTTAATCCGATCAAATAAGGAAAAAATC----TTT
TTTTTTTTCGTACTCTTTCATAACATAAATATTGTTAAGAACTCTCCGGCATGAAAACAA
AAAAGTTTGTGACGCTGAACTGAACTCCCGATAGATAAGAGAAAATCGGAAATACCCCTT
ATCTCATACTACTCTCTCGATACAGAATCTAATGTTTTG-AAAAAAAAAAACAATACAAA
AATTTCTCATATCGAATTCGAAGTGCCATGCTATTATTACTTAGTATTCATATGGCGAAG
GCATAGTCTTCTTTTTTCTCTCAAATAAAAACCTCATTGGCGCCAAGCGTGAGGGAATGC
TATACGTTTGGTAAGTTGTCCTCCGACCAGGATAAAAGATCCCATTGAAGCAGCTAATCC
TATGCATACTGTATGGACATCTGGTCGCACAAATTGCATAGTATCATAAATGGCGATCCC
AGGTATTACCCAGCCCCCAGGAGAGTTTACAAACAAATACAGCTCTTTGGTCTCATCCTC
CATACTGAGATATATCATAAGACCAATAAGTTGATTCGAAAGCTCGGTACTAATCCC
>Solanum_tripartitum_LB112
AAAATCTCAAA-TCACGGATTTGCGCGAAATCCATGTTATTTTCCTTGAACCGCTACAAA
ATCAACAATTCCATAAGCTTGGGCTTCTGTTGCTGACATAAAAATATCTCTTTCCATATC
TTCGGATACAACCCATAAGGGTTTGCCCGTTCTTTCTGCATAAACCCTTGTGAGGGTTTC
ACGCAGTTTCAGCAGTTCTTCCGCTTCCACGACAAATTCGCCTACTTGTGCCATATAAAA
ACCACTAGCAGGTTCATGCATCATTACCCTGATGATATAACAAAATAAAAGCTTCCCCTA
TCTAGCATGATAAAGAATAGAAAAAAGATAGAATTGAACAACCGTACAGGCATCTTTTGT
GCATACGGCTCTACAAGAAAATTGACCCCCCTCCTTTCTATTGAAGAAAGAGAAAAATAG
AATCTATCAGACTCAGATGAGTAAATAATCAAATTGC-CATCCTTCCTTTCGGAGGAATT
AAAAAATACTATGATGGCTCCGTTGCTTTATATGTTTATTTTTTC--TTTTTTTTGTCTG
TGATTCAGCAATCCCAAAGTTTCTTTTTAATTCGATCAAATAAGGAAAAAATC-TTTTTT
TTTTTTTTCGTACTCTTTCATAACATAATTATTGTTACGAACTCTCCGGCATGAAAACAA
AAAAGTTTGTGACGCTGAACTGAACTCCCGATAGATAAGAGAAAATCGGAAATACCCCTT
ATCTCATACTACTCTCTCGATACAGAATCTAATGTTTTG-GAAAAAAAAAACAATACAAA
AATTTCTCATATCGAATTCGAAGTGCCATGCTATTATTACTTAGTATTCATATGGCGAAG
GCATAGTCTTCTTTTTTCTCTCAAATAAAAACCTCATTGGCGCCAAGCGTGAGGGAATGC
TATACGTTTGGTAAGTTGTCCTCCGACCAGGATAAAAGATCCCATTGAAGCAGCTAATCC
TATGCATACTGTATGGACATCTGGTCGCACAAATTGCATAGTATCATAAATGGCGATCCC
AGGTATTACCCAGCCCCCAGGAGAGTTTACAAACAAATACAGCTCTTTGGTCTCATCCTC
CATACTGAGATATATCATAAGACCAATAAGTTGATTCGAAAGCTCGGTACTAATTCC
