# Supplementary material for: Predicting Plastid Marker Variation: Can Complete Plastid Genomes from Closely Related Species Help?
Source: PLoS One. 2013 Nov 29;8(11):e82266. doi: 10.1371/journal.pone.0082266 (PMC3843732; doi:10.1371/journal.pone.0082266)
Supplement: File S2 — Aligned sequence files for the Morelloid clade. (ZIP) [file pone.0082266.s002.zip › Morelloid_clade_alignments/Morelloids_ITS.fst]

>Solanum_aloysiifolium_LB856
CCTGCAAAGCAGAACGACCAGCGAACACGTTCAAA-CACCGGGGGAGCAGCGCGG-CGCG
GGTGCTTCGGCGCCCCTCC-GCGCGCGTTCCCTCCCGTCCCCGG-CTC-GTTCCGGGCGA
CT-AACKAA-CCCCGGCGCGGAAAGCACCAAGGAATACTTAAA-TTGAGAGCCCTCCCC-
TCGCGCCCCGTCCGCGGAGTGTGCGGGGGGATGCGCGC--TTCTTTTGAAACCAAAACGA
CTCTCGGCAACGGATATCTCGGCTCTCGCATCGATGAAGAACGTAGCGAAATGCGATACT
TGGTGTGAATTGCAGAATCCCGTGAACCATCGAGTCTTTGAACGCAAGTTGCGCCCGAAG
CCATTAGGCCGAGGGCACGTCTGCCTGGGCGTCACGCATCGCGTCGCCCCCCGCACGCCG
CAAGGCGTCATGGGG-CGGATACTGGCCTCCCGTGCGCCTCGAGCTCGCGGCTGGCCTAA
ATGCGAGTCCACGTCGACGGACGTCGCGGCAAGTGGTGGTTGAAACTCAACTCTCTTTGT
-GTCGCGGCTACAGCCCGTCGCGCGTCYGGACTCC-AGACCCTCTAAGCGCTTAGGCGCT
CCGACCGCGACCCC
>Solanum_cochabambense_LB847
CCTGCAAAGCAGAACGACCCGCGAACACGTTCAAAACACCGGGGGAGCCGCGCGG-CGCG
GGTGCTTCGGCGCCCCTCC-GCGCGCGTTCCCTCCCGTCCCCGG-CTC-GTTCCGGGCGA
CT-AACGAA-CCCCGGCGCGGAAAGCGCCAAGGAATACTTAAA-TTGAGAGCCCTCCCC-
TCGCGCCCCGTCCGCGGAGTGTGCGTGGGGATGCGCGC--TTCTTTTGAAACCAAAACGA
CTCTCGGCAACGGATATCTCGGCTCTCGCATCGATGAAGAACGTAGCGAAATGCGATACT
TGGTGTGAATTGCAGAATCCCGTGAACCATCGAGTCTTTGAACGCAAGTTGCGCCCGAAG
CCATTAGGCCGAGGGCACGTCTGCCTGGGCGTCACGCATCGCGTCGCCCCCCGCACGCCG
CAGGGCGTCGTGGGG-CGGATACTGGCCTCCCGTGCGCCTCGAGCTCGCGGCTGGCCTAA
ATGCGAGTCCACGTCGACGGACGTCGCGGCAAGTGGTGGTTGAAACTCAACTCTCTTTGT
-GTCGCGGCTACAGCCCGTCGCGCGTCCGGACTCC-AGACCCTCTAAGCGCTTAGGCGCT
CCGACCGCGACCCC
>Solanum_corymbosum_LB727
CCTGCACCGCAGAACGACCCGCGAACACGTTCAAA-CACCGGGGGAGCCGCGCGG-CGC-
--CGCTTCGGCGTCCGTCC-GCGCGCA-CCCCTCCCCGCCC-GGTCTCCGGGCCGGGCGG
CT-AACGAAA-CCCGGCGCGGAAAGCGCCAAGGAATACT-GAA-CTGAGAGCCCGCCCC-
TCGCGCCCCGTGCGCGGGG-----------AGGCGCGCGCTTCTTCTGAAACCAAAACGA
CTCTCGGCAACGGATATCTCGGCTCTCGCATCGATGAAGAACGTAGCGAAATGCGATACT
TGGTGTGAATTGCAGAATCCCGTGAACCATCGAGTCTTTGAACGCAAGTTGCGCCCGAAG
CCATTAGGCCGAGGGCACGTCTGCCTGGGCGTCACGCATCGCGTCGCCCCCCGCACGCCG
CACGGCGTCGCGGGGGCGGATACTGGCCTCCCGTGCGCCCCGAGCTCGCGGCTGGCCTAA
ATGCGAGTCCACGTCGACGGACGTCGCGGCAAGTGGTGGTTGAAACTCAACTCTCGTAGT
-GCCGCGGCTACAGCCCGTCTCGCGTTCGGACTCC-GGACCCTCAACGCGCTTTGGCGCT
CCGACCGCGACCCC
>Solanum_gilioides_LB2004
CCTGCAAAGCAGAACGACCCGCGAACACGTTCAAA-CACCGGGGGAGCCGCGCGG-CGCG
GGTGCTTCGGCGCCCCTCC-GCGCGCGCTCCCTCTCGTCCCCGG-CTC-GTTCCGGGCGA
CT-AACGAA-CCCCGGCGCGGAAAGCGCCAAGGAATACTTAAA-TTGAGAGCCCTCCCC-
CCGCGCCCCGTCCGCGGAGTGTGCGTGGGGATGCGCGC--TTCTTTTGAAACCAAAACGA
CTCTCGGCAACGGATATCTCGGCTCTCGCATCGATGAAGAACGTAGCGAAATGCGATACT
TGGTGTGAATTGCAGAATCCCGTGAACCATCGAGTCTTTGAACGCAAGTTGCGCCCGAAG
CCATTAGGCCGAGGGCACGTCTGCCTGGGCGTCACGCATCGCGTCGCCCCCCGCACGCCG
CAAGGCGTCGTGGGG-CGGATACTGGCCTCCCGTGCGCCTCGAGCTCGCGGCTGGCCTAA
ATGCGAGTCCACGTCGACGGACGTCGCGGCAAGTGGTGGTTGAAACTCAACTCTCTTTGT
-GTCGCGGCTACAGCCCGTCGCGCGTCTGGACTCCCAGACCCTATTAGCGCTTAGGCGCT
CCGACCGCGACCCC
>Solanum_huayavillense_LB336
CCTGCAAAGCAGAACGACCCGCGAACACGTTCAAAACACCGGGGAACCGGCGCGGGCG-G
GGTGTTTGGGGGCCC-TCCCGCGCGCGTTCCCTCCCGTCCCCGG-GTC-GTTCCGGGCGA
CT-AACGAA-CCCCGGCGCGAAAAGCGCCAAGGAATACTTAAAATTGAGAGCCCTCCCC-
TCGCGCCCCGTCCGCGGAGTGTGCGGGGGGATGCGCGC--TTCTTTTGAAACCAAAACGA
CTCTCGGCAACGGATATCTCGGCTCTCGCATCGATGAAGAACGTAGCGAAATGCGATACT
TGGTGTGAATTGCAGAATCCCGTGAACCATCGAGTCTTTGAACGCAAGTTGCGCCCGAAG
CCATTAGGCCGAGGGCACGTCTGCCTGGGCGTCACGCATCGCGTCGCCCCCCGCACGCCG
CAAGGCGTCGTGGGG-CGGATACTGGCCTCCCGTGCGCCTCGAGCTCGCGGCTGGCCTAA
ATGCGAGTCCACGTCGACGGACGTCGCGGCAAGTGGTGGTTGAAACTCAACTCTCTTTGT
-GTCGCGGCTACAGCCCGTCGCGCGTCCGGACTCC-AGACCCTCTAAGCGCTTAGGCGCT
CCGACCGCGACCCC
>Solanum_nigrescens_LB70
CCTGCAAAGCAGAACGACCCGCGAACACGTTCAAA-CACCGGGGGAGCCGCGCGG-CGCG
GGTGCTTCGGCGCCCCTCC-GCGCGCGTTCCCTCTCGTCCCCGG-CTC-GTTCCGGGCGA
CT-AACGAA-CCCCGGCGCGGAAAGCGCCAAGGAATACTTAAA-TTGAGAGCCCTCCCC-
TCGCGCCCCGTCCGCGGAGTGTGCGGGGGGATGCGCGC--TTCTTTTGAAACCAAAACGA
CTCTCGGCAACGGATATCTCGGCTCTCGCATCGATGAAGAACGTAGCGAAATGCGATACT
TGGTGTGAATTGCAGAATCCCGTGAACCATCGAGTCTTTGAACGCAAGTTGCGCCCGAAG
CCATTAGGCCGAGGGCACGTCTGCCTGGGCGTCACGCATCGCGTCGCCCCCCGCACGCCG
CAAGGCGTCGTGGGG-CGGATACTGGCCTCCCGTGTGCCTCGAGCTCGCGGTTGGCCTAA
ATGCGAGTCCACGTCGACGGACGTCGCGGCAAGTGGTGGTTGAAACTCAACTCTCTTTGT
-GTCGCGGCTACAGCCCGTCGCGCGTCTGGACTCC-AGACCCTCTAAGCGCTTAGGCGCT
CCGACCGCGACCCC
>Solanum_palitans_LB65
CCTGCACCGCAGAACGACCCGCGAACACGTTCCAA-CACCGGGGGAGCCGCGCGG-CGC-
--CGCTTCGGCGTCCGTCC-GCGCGCA-CCCCTCCCCGCCC-GG-C-C---TCCGGGCGG
CT-AACGAAA-CCCGGCGCGGAAAGCGCCAAGGAATACT-CAA-CTGAGAGCCCGCCCC-
CCGCGCCCCGTGCGCGGGG-----------AGGCGCGCGCTTCTTCTGAAACCAAAACGA
CTCTCGGCAACGGATATCTCGGCTCTCGCATCGATGAAGAACGTAGCGAAATGCGATACT
TGGTGTGAATTGCAGAATCCCGTGAACCATCGAGTCTTTGAACGCAAGTTGCGCCCGAAG
CCATTAGGCCGAGGGCACGTCTGCCTGGGCGTCACGCATCGCGTCGCCCCCCGCACGCCG
CACGGCGTCGCGGGGGCGGATACTGGCCTCCCGTGCGCCCCGAGCTCGCGGCTGGCCTAA
ATGCGAGTCCACGTCGACGGACGTCGCGGCAAGTGGTGGTTGAAACTCAACTCTCGTAGT
-GCCGCGGCTACAGCCCGTCTCGCGTTCGGACTCC-GGACCCTCAACGCGCTTCGGCGCT
CCGACCGCGACCCC
>Solanum_ptychanthum_LB3058
CCTGCAAAGCAGAACGACCCGCGAACACGTTCAAA-CACCGGGGGAGCCGCGCGG-CGCG
GGTGCTTCGGCGCCCCTCC-GCGCGCGTTCCCTCTCGTCCCCGG-CTC-GTCCCGGGCGA
CT-AACGAA-CCCCGGCGCGGAAAGCGCCAAGGAATACTTAAA-TTGAGAGCCCTCCCC-
TCGCGCCCCGTCCGCGGAGTGTGCGTGGGGATGCGCGC--TTCTTTTGAAACCAAAACGA
CTCTCGGCAACGGATATCTCGGCTCTCGCATCGATGAAGAACGTAGCGAAATGCGATACT
TGGTGTGAATTGCAGAATCCCGTGAACCATCGAGTCTTTGAACGCAAGTTGCGCCCGAAG
CCATTAGGCCGAGGGCACGTCTGCCTGGGCGTCACGCATCGCGTCGCCCCCCGCACGCCG
CAAGGCGTCGTGGGG-CGGATACTGGCCTCCCGTGTGCCTCGAGCTCGCGGTTGGCCTAA
ATGCGAGTCCACGTCGACGGACGTCGCGGCAAGTGGTGGTTGAAACTCAACTCTCTTTGT
-GTCGCGGCTACAGCCCGTCGCGCGTCTGGACTCC-AGACCCTCTAAGCGCTTAGGCGCT
CCGACCGCGACCCC
>Solanum_radicans_LB1638
CCTGCACCGCAGAACGACCCGCGAACACGTTCAAA-CACCGGGGGAGCCGCGCGG-CGC-
--CGCTTCGGCGTCCGTCC-GCGCGGCGCCCCTCCCCGCCC-GG-C-C---TCCGGGCGG
CT-AACGAA-CCCCGGCGCGGAAAGCGCCAAGGAATACT-GAA-CTGAGAGCCCGCCCCC
TCGCGCCCCGTGCGCGGGG-----------AGGCGCGCGCTTCTTCTGAAACCAAAACGA
CTCTCGGCAACGGATATCTCGGCTCTCGCATCGATGAAGAACGTAGCGAAATGCGATACT
TGGTGTGAATTGCAGAATCCCGTGAACCATCGAGTCTTTGAACGCAAGTTGCGCCCGAAG
CCATTAGGCCGAGGGCACGTCTGCCTGGGCGTCACGCATCGCGTCGCCCCCCGCACGCCG
CACGGCGTCGCGGGGGCGGATACTGGCCTCCCGTGCGCCCCGAGCTCGCGGCTGGCCTAA
ATGCGAGTCCACGTCGACGGACGTCGCGGCATGTGGTGGTTGAAACTCAACTCTCGTAGT
-GTCGCGGCTACAGCCCGTCTCGCGTACGGACTCC-GGACCCTCAACGCGCTTTGGCGCT
CCGACCGCGACCCC
>Solanum_riojense_LB544
CCTGCACAGCAGAACGACCCGCGAACACGTTCGAA-CACAGGGGGAGCCGCGCGG-CGCG
GGCGCCTCGGCGCCCCTCC-GCGCGCGTTCCCTCCCGTCCCCGG-CTC-GTTCCGGGCGA
CTTAACGAAACCCCGGCGCGGAAAGCGCCAAGGAATACTTAAA-TTGAGAGCCCTCCTC-
CCGCGCCCCGTCCGCGGAGTGCGTGGGGGGATGCGCGC--TTCTTTTGAAACCAAAACGA
CTCTCGGCAACGGATATCTCGGCTCTCGCATCGATGAAGAACGTAGCGAAATGCGATACT
TGGTGTGAATTGCAGAATCCCGTGAACCATCGAGTCTTTGAACGCAAGTTGCGCCCGAAG
CCATTAGGCCGAGGGCACGTCTGCCTGGGCGTCACGCATCGCGTCGCCCCCCGCACGCCG
CAGGGCGTCGTGGGG-CGGATACTGGCCCCCCGTGCGCCTCGAGCTCGCGGCCGGCCTAA
ATGCGAGTCCACGTCGACGGACGTCGCGGCAAGTGGTGGTTGAAGCTCAACTCTCTTGGT
TGCCGCGGCTACGGCCCGTCGCGCGYTCGGACTCCC-GACCCTCTTTGCGCTCAGGCGCT
CCGACCGCGACCCC
>Solanum_triflorum_LB861
CCTGCAAAGCAGAACGACCCGCGAACCCGTTCAAA-CACCGGGGGAGCCGCGCGG-CGTG
GGTGCTTCGGCGTCCCTCC-GCGCGCGTTCCCTCTCGTCCCCGG-CTC-GTTCCGGGCGA
CT-AACGAA-CCCCGGCGCGGAAAGCGCCAAGGAATACTTAAA-TTGAGAGCCCTCCCC-
CCGCGCCCCGTCCGCGGAGTGTGTGGGGGGACGCGCGC--TTCTTTTGAAACCAAAACGA
CTCTCGGCAACGGATATCTCGGCTCTCGCATCGATGAAGAACGTAGCGAAATGCGATACT
TGGTGTGAATTGCAGAATCCCGTGAACCATCGAGTCTTTGAACGCAAGTTGCGCCCGAAG
CCATTAGGCCGAGGGCACGTCTGCCTGGGCGTCACGCATCGCGTCGCCCCCCGCACGCCG
CAAGGCGTCGTGGGG-CGGATAATGGCCTCCCGTGCGCCTCGAGCTCGCGGCTGGCCTAA
ATGCGAGTCCACGTCGACGGACGTCGCGGCAAGTGGTGGTTGAAACTCAACTCTCTTTGT
-GTCGCGGCTACAGCCCGTCGCGCGTCCGGACTCCCAGACCCTCTCAGCGCCTAGGCGCT
CCGACCGCGACCCC
>Solanum_tripartitum_LB112
CCTGCACCGCAGAACGACCCGCGAACACGTTCGAA-CACCGGGGGAGCCGCGCGG-CGC-
--CGCTTCGGCGTCCGTCC-GCGCGCACCCCCCCCCCGCCC-GG-C-C---TCCGGGCGG
AT-AACGAAA-CCCGGCGCGGAAAGTGCCAAGGAATACT-GAA-CTGAGAGCCCGCCCC-
TCGCGCCCCGTGCGCGGGGT----------AGGCGCGCGCTTCTTCTGAAACCAAAACGA
CTCTCGGCAACGGATATCTCGGCTCTCGCATCGATGAAGAACGTAGCGAAATGCGATACT
TGGTGTGAATTGCAGAATCCCGTGAACCATCGAGTCTTTGAACGCAAGTTGCGCCCGAAG
CCATTAGGCCGAGGGCACGTCTGCCTGGGCGTCACGCATCGCGTCGCCCCCCGCACGCCG
CACGGCGTCGCGGGGGCGGATACTGGCCTCCCGTGCGCCCCGAGCTCGCGGCTGGCCTAA
ATGCGAGTCCACGTCGACGGACGTCGCGGCAAGTGGTGGTTGAAACTCAACTCTCGTAGT
-GTCGCGGCTACGGTCCGTCTCGCGTTCGGACTCC-GGACCCTCAACGCGCTTTGGCGCT
CCGACCGCGACCCC
