# Supplementary material for: Predicting Plastid Marker Variation: Can Complete Plastid Genomes from Closely Related Species Help?
Source: PLoS One. 2013 Nov 29;8(11):e82266. doi: 10.1371/journal.pone.0082266 (PMC3843732; doi:10.1371/journal.pone.0082266)
Supplement: File S2 — Aligned sequence files for the Morelloid clade. (ZIP) [file pone.0082266.s002.zip › Morelloid_clade_alignments/Morelloids_ndhC-trnV.fst]

>Solanum_aloysiifolium_LB856
TTGGTATATTCCTTTTATTATTATTT-AATA------------------ATAGTATTGGG
ATTCGAAT-CCA-GGTGGAGGGGKTTTT-CTT-GGGTTGAATACAGAAAAAGAAGACTAC
CTTTTTTTTGTTGTG-CTTCGCTAGGTCGAGGGTAAGTAAGG-TATACGAAGGAAAAGCC
TA-TTTGACAA-TGAAA-GTGACCAAAGATATTTG-TTTTTTTTTT--CAAAAAACTTTA
GCTTGTACACAAATACAGCAGGCCTTTCCTAAATCCATGTGAATTCCTCTTCGTAGTTTT
TCATTTCACCA---GGCCCGTGAAATGAGTTGACTTCCAAAATTCAATAAGATTGGGGAT
ATCAAAAGAAAGGGAGTCTCACTAATTCTTTTA------TTGTGGATATGAATATCTAAT
TCGGCTCCGAAGATTAATGACGAAAGGTTGGTTTGTTTATTTGCAATTGCAAAAATCAAT
ATCCATTGGATCCATTGATATGCGTTTTTTTTTTCATTTGGTTAAACGATTGCCGTGAGT
AAAATTATAGGAATAATTGGATTTCACTTAGTTACAAGCAAGAAA-TAATAATGAAGAAA
TGCAAA-------TTATACAATTTTTTTTTTTGCATTTTTCATTTTTATAGGGCTATACG
GACTCGAACCGTAGACCTTCTCGGTAAAACAGATCAAACTTATTATTATTAAAA-TGATC
TGAACTGTTTCAAAGACCCAACATGCAGTTTTTTTTT--GCATTGGGCTCCTTCATTAAC
TGATATAAATATCAGTTAGTCTGCCATTTTTTTTCTTG-ACAGAAAAAAAGATAAGGAAA
TGGCTCCATGTGCTCTGATTCATTATTTGGGAGCATTACCAAAG
>Solanum_cochabambense_LB847
TTGGTATATTCCTTTTATTATTATTT-AATA------------------ATAGTATTGGG
ATTCGAAT-CCA-GTTGGAGGGGTTTTT-CTT-GG-TTGAATACAGAAAAAGAAGACTAC
CTTTTTTT-GTTGTG-CTTCGCTAGGTCGAGG-TAAGTAAGG-TATACGAAGGAAAAGCC
TA-TTTGACAA-TGAAA-GTGACCAAAGATATTCC-TTTTTTTTTT--CAAAAAACTTTA
GCTTGTACACAAATACAGCAGGCCTTTCCTAAATCCATGTGAATTCCTCTTCGTAGTTTT
TCATTTCACCA---GGCCCGTGAAATGAGTTGACTTCCAAAATTCAATAAGATTGGGGAT
ATCAAAAGAAAGGGAGTCTCACTAATTCTTTTA------TTGTGGATATGAATATCTAAT
TCGTCTCCGAAGATTAATGACGAAAGGTTGGTTTGTTTATCTGCAATTGCAAAAATCAAT
ATCCATTGGATCCATTGATATGCGTTTTTTCTTTCATCTGCTTAAACGATTGCCGTGAGT
AAACTTATAGGAATAATTGGATTTCACTTAGTTACAAGCAAGAAA-TAATAATGAAGAAA
TGCAAA-------TTATACAATTTTTTTTT--GCATTTTTCATTTTTATAGGGCTATACG
GACTCGAACCGTAGACCTTCTCGGTAAAACAGATCAAACTTATTATTATTAAAA-TGATC
TGAACTGTTTCAAAGACCCAACATGCAGTTTTTTTTT--GCATTGGGCTCCTTCATTAAC
TGATATAAATATCAGTTAGTCTGCCATTTTTTTTCTTG-ACAGAAAAAAAGATAAGGAAA
TGGCTCCATGTGCTCTGATTCATTATTTGGGAGCATTACCAAAG
>Solanum_corymbosum_LB727
TTGGTATATTCTTTTTATTATTATTT-AATA------------------ATAGTATTGGG
ATTCGAAT-CCA-GGTGGAGGGGTTTTT-CTT-GG-TTGAATACAGAAAAAGAAGACTAC
CTTTTTTT-GTTGTG-CTTCGCTAGGTCGAGG-TAAGTAAGG-TATACGAAGGAAAAGCC
TA-TTTGACAA-TGAAA-GTGACCAAAGATATTCG-TTTTTTTTTTT-CAACAAACTTTA
GCTTGTACACAAATACAGCAGGCCCTTCCTAAATCCATGTGAATTCCTCTTCGTAGTTTT
TCATTTCACCA---GGCCCGTGAAATGAGTTGACTTCCAAAATTCAATAAGATTGAGGAT
ATCAAAAGAAAGGGAGTCTCACTAATTCTTTTA------TTGTGGATATGAATATCTAAT
TCGCCTCCGAAGATTAATGACGAAAGGTTGGTTTGTTTATCTGCAATTGCAAAAATCAAT
ATCCATTGGATCCATTGATATGCGTTTTTTCTTTCATCTGCTTAAACGATTGCCGTGAGT
AAACTTATAGGAATAATTGGATTTCACTTAGTTACAAGCAAGAAA-TAATAATGAAGAAA
TGCAAA-------TTATACAATTTTTTTTTT-GCATTTTTCATTTTTATAGGGCTATACG
GACTCGAACCGTAGACCTTCTCGGTAAAACAGATCAAACTTATTATTATTAAAA-TGATC
TGAACTGTTTCAAAGACCCAACGTGCAGTTTTTTTTT--GCATTGGGCTCCTTCATTAAC
TGATATAAATATCAGTTAGTCTGCCATTTTTTT-CTTG-ACAGAAAAAAAGATAAGGAAA
TGGCTCCATGTGCTCTGATTCATTATTTGGGAGCATTACCAAAG
>Solanum_gilioides_LB2004
TTGGTATATTCCTTTTATTATTATTT-AATA------------------ATAGTATTGGG
ATTCGAATTCCACGGTGGAGGGTTTTTT-CTT-GG-TTGAATACAGAAAAAGAAGCCTAC
CTTTTTTTTGTTGTG-CTTCGCTAGGTCGAGG-TAAGTAAGGGTATACGAAGGAAAAGCC
TA-TTTGACAA-TGAAAAGTGACCAAAGATATTCGGTTTTTTTTTTT-CAAAAAACTTTA
GCTTGTACACAAATACAGCAGGCCTTTCCTAAATCCATGTGAATTCCTCTTCGTAGGTTT
TCATTTCACCACCAGGCCCGTGAAATGAGTTGACTTCCAAAATTCAATAAGATTGGGGAT
ATCAAAAGAAAGGGAGTCTCACTAATTCTTTTA------TTGTGGATATGAATATCTAAT
TCGCTTCCGAAGATTAATGACGAAAGGTTGGTTTGTTTATCTGCAATTGCAAAAATCAAT
ATCCATTGGATCCATTGATATGCGTTTTTTCTTTCATCTGCTTAAACGATTGCCGTGAGT
AAACTTATAGGAATAATTGGATTTCACTTAGTTACAAGCAAGAAA-TAATAATGAAGAAA
TGCAAA-------TTATACAATTTTTTTTT--GCATTTTTCATTTTTATAGGGCTATACG
GACTCGAACCGTAGACCTTCTCGGTAAAACAGATCAAACTTATTATTATTAAAA-TGATC
TGAACTGTTTCAAAGACCCAACATGCAGTTTTTTTT---GCATTGGGCTCCTTCATTAAC
TGATATAAATATCAGTTAGTCTGCCATTTTTTTTCTTG-ACAGAAAAAAAGATAAGGAAA
TGGCTCCATGTGCTC-GATTCATTATTTGGGAGCATTACCAAAG
>Solanum_huayavillense_LB336
TTGGTATATTCCTTTTATTATTATTT-AATA------------------ATAGTATTGGG
ATTCGAAT-CCA-GGTGGAGGGGTTTTT-CTT-GG-TTGAATACAGAAAAAGAAGACTAC
CTTTTTTT-GTTGTG-CTTCGCTAGGTCGAGG-TAAGTAAGG-TATACGAAGGAAAAGCC
TA-TTTGACAA-TGAAA-GTGACCAAAGATATTCG-TTTTTTTTTT--CAAAAAACTTTA
GCTTGTACACAAATACAGCAGGCCTTTCCTAAATCCATGTGAATTCCTCTTCGTAGTTTT
TCATTTCACCA---GGCCCGTGAAATGAGTTGACTTCCAAAATTCAATAAGATTGGGGAT
ATCAAAAGAAAGGGAGTCTCACTAATTCTTTTA------TTGTGGATATGAATATCTAAT
TCGGCTCCGAAGATTAATGACGAAAGGTTGGTTTGTTTATCTGCAATTGCAAAAATCAAT
ATCCATTGGATCCATTGATATGCGTTTTTTCTTTCATCTGCTTAAACGATTGCCGTGAGT
AAACTTATAGGAATAATTGGATTTCACTTATTTACAAGCAAGAAAATAATAATGAAGAAA
TGCAAA-------TTATACAATTTTTTTT---GCATTTTTCATTTTTATAGGGCTATACG
GACTCGAACCGTAAACCTTCTCGGTAAAACAGATCAAACTTATTATTATAAAAAATGATC
TGAACTGTTTCAAAAACCCAACATGCAGTTTTTTTTT--GCATTGGGCTCCTTCAT----
------------------------------------------------------------
--------------------------------------------
>Solanum_nigrescens_LB70
TTGGTATATTCCTTTTATTATTATTT-AATA------------------ACAGTATTGGG
ATTCGAAT-CCA-GGTGGAGGGGTTTTT-CTT-GG-TTGAATACAGAAAAAGAAGACTAC
CTTTTTTT-GTTGTG-CTTCGCTAGGTCGAGG-TAAGTAAGG-TATACGAAGGAAAAGCC
TA-TTTGACAA-TGAAA-GTGACCAAAGATATTCG-TTTTTTTTTT--CAAAAAACTTTA
GCTTGTACACAAATACAGCAGGCCTTTCCTAAATCCATGTGAATTCCTCTTCGTAGTTTT
TCATTTCACCA---GGCCCGTGAAATGAGTTGACTTCCAAAATTCAATAAGATTGGGGAT
ATCAAAAGAAAGGGAGTCTCACTAATTCTTTTA------TTGTGGATATGAATATCTAAT
TCGTCTCCGAAGATTAATGACGAAAGGTTGGTTTGTTTATCTGCAATTGCAAAAATCAAT
ATCCATTGGATCCATTGATATGCGTTTTTTCTTTCATCTGCTTAAACGATTGCCGTGAGT
AAACTTATAGGAATAATTGAATTTCACTTAGTTACAAGCAAGAAA-TAATAATGAAGAAA
TGCAAAAAAAAAATTGTATAATTTTTTTTTT-GCATTTTTCATTTTTATAGGGCTATACG
GACTCGAACCGTAGACCTTCTCGGTAAAACAGATCAAACTTATTATTATTAAAA-TGATC
TGAACTGTTTCAAAGACCCAACATGCAGTTTTTTTTT--GCATTGGGCTCCTTCATTAAC
TGATATAAATATCAGTTAGTCTGCCATTTTTTTTCTTG-ACAGAAAAAAAGATAAGGAAA
TGGCTCCATGTGCTCTGATTCATTATTTGGGAGCATTACCAAAG
>Solanum_palitans_LB65
TTGGTATATTCCTTTTATTATTATTG-AATA------------------ATAGTATTGGG
ATTCGAAT-CCA-GGTGGAGGGTTTTTT-CTT-GG-TTGAATACAGAAAAAGAAGACTAC
CTTTTTTT-GTTGTG-CTTCGCTAGGTCGAGG-TAAGTAAGG-TATACGAAGGAAAAGCC
TA-TTTGACAA-TGAAA-GTGACCAAAGATATTCG-TTTTTTTTT---CAACAAACTTTA
GCTTGTCCACAAATACAGCAGGCCCTTCCTAAATCCATGTGAATTCCTCTTCGTAGTTTT
TCATTTCACCA---GGCCCGTGAAATGAGTTGACTTCCAAAATTCAATAAGATTGAGGAT
ATCAAAAGAAAGGGAGTCTCACTAATTCTTTTA------TTGTGGATATGAATATCTAAT
TCGCCTCCGAAGATTAATGACGAAAGGTTGGTTTGTTTATCTGCAATTGCAAAAATCAAT
ATCCATTGGATCCATTGATATGCGTTTTTTCTTTCATCTGCTTAAACGATTGCCGTGAGT
AAACTTATAGGAATAATTGGATTTCACTTAGTTACAAGCAAGAAA-TAATAATGAAGAAA
TGCAAA-------TTATACAATTTTTTTTTT-GCATTTTTCATTTTTATAGGGCTATACG
GACTCGAACCGTAGACCTTCTCGGTAAAACAGATCAAACTTATTATTATTAAAA-TGATC
TGAACTGTTTCAAAGACCCAACGTGCAGTTTTTTTTT--GCATTGGGCTCCTTCATTAAC
TGATATAAATATCAGTTAGTCTGCCATTTTTTTTCTTG-ACAGAAAAAAAGATAAGGAAA
TGGCTCCATGTGCTCTGATTCATTATTTGGGAGCATTACCAAAG
>Solanum_ptychanthum_LB3058
TTGGTATATTCCTTTTATTATTATTT-AATATTTTATTATTATTTAATAATAGTATTGGG
ATTCGAAT-CCA-GGTGGAGGGGTTTTTTCTT-GG-TTGAATACAGAAAAAGAAGACTAC
CTTTTTTT-GTTGTG-CTTCGCTAGGTCGAGG-TAAGTAAGG-TATACGAAGGAAAAKCC
TG-TTTGACAGATGAAA-GTGACCAAAGATATTCG-TTTTTTTTTT--CAAAAAACTTTA
GCTTGTACACAAATACAGCAGGCCTTTCCTAAATCCATGTGAATTCCTCTTCGTAGTTTT
TCATTTCACCA---GGCCCGTGAAATGAGTTGACTTCCAAAATTCAATAAGATTGGGGAT
ATCAAAAGAAAGGGAGTCTCACTAATTCTTTTA------TTGTGGATATGAATATCTAAT
TCGTCTCCGAAGATTAATGACGAAAGGTGGGTTTGTTTATCTGCAATTGCAAAAATCAAT
ATCCATTGGATCCATTGATATGCGTTTTTTCTTTCATCTGCTTAAACGATTGCCGTGAGT
AAACTTATAGGAATAATTGGATTTCACTTAGTTACAAGCAAGAAA-TAATAATGAAGAAA
TGCAAA-------TTATACAATTTTTTTT---GCATTTTTCATTTTTATAGGGCTATACG
GACTCGAACCGTAGACCTTCTCGGTAAAACAGATCAAACTTATTATTATTAAAA-TGATC
TGAACTGTTTCAAAGACCCAACATGCAGTTTTTTTTT--GCATTGGGCTCCTTCATTAAC
TGATATAAATATCAGTTAGTCTGCCATTTTTTTTCTTGTACAGAAAAAAAGATAAGGAAA
TGGCTCCATGTGCTCTGATTCATTATTTGGGAGCATTACCAAAG
>Solanum_radicans_LB1638
TTGGTATATTCCTTTTATTATTATTT-AATA------------------ATAGTATTGGG
ATTCGAAT-CCA-GGTGGAGGGGTTTTT-CTT-GG-TTGAATACAGAAAAAGAAGACTAC
CTTTTTTT-GTTGTG-CTTCGCTAGGTCGAGG-TAAGTAAGG-TATACGAAGGAAAAGCC
TA-TTTGACAA-TGAAA-GTGACCAAAGATATTCG-TTTTTTTTTT--CAACAAACTTTA
GCTTGTACACAAATACAGCAGGCCCTTCCTAAATCCATGTGAATTCCTCTTCGTAGTTTT
TCATTTCACCA---GGCCCGTGAAATGAGTTGACTTCCAAAATTCAATAAGATTGAGGAT
ATCAAAAGAAAGGGAGTCTCACTAATTCTTTTA------TTGTGGATATGAATATCTAAT
TCGCCTCCGAAGATTAATGACGAAAGGTTGGTTTGTTTATCTGCAATTGCAAAAATCAAT
ATCCATTGGATCCATTGATATGCGTTTTTTCTTTCATCTGCTTAAACGATTGCCGTGAGT
AAACTTATAGGAATAATTGGATTTCACTTAGTTACAAGCAAGAAA-TAATAATGAAGAAA
TGCAAA-------TTATACAATTTTTTTTTT-GCATTTTTCATTTTTATAGGGCTATACG
GACTCGAACCGTAGACCTTCTCGGTAAAACAGATCAAACTTATTATTATTAAAA-TGATC
TGAACTGTTTCAAAGACCCAACGTGCAGTTTTTTTTT--GCATTGGGCTCCTTCATTAAC
TGATATAAATATCAGTTAGTCTGCCATTTTTTTTCTTG-ACAGAAAAAAAGATAAGGAAA
TGGCTCCATGTGCTCTGATTCATTATTTGGGAGCATTACCAAAG
>Solanum_riojense_LB544
TTGGTATATTCCTTTTATTATTATTT-AATA------------------ATAGTATTGGG
ATTCGAAT-CCA-GGTGGAGGGGTTTTT-CTT-GG-TTGAATACAGAAAAAGAAGACTAC
CTTTTTTT-GTTGTG-CTTCGCTAGGTCGAGG-TAAGTAAGG-TATACGAAGGAAAAGCC
TA-ATTGACAA-TGAAA-GTGACCAAAGATATTCG-TTTTTTTTTT--CAAAAAACTTTA
GCTTGTACACAAATACAGCAGGCCTTTCCTAAATCCATGTGAATTCCTTTTCGTAGTTTT
TCATTTCACCA---GGCCCGTGAAATGAGTTGACTTCCAAAATTCAATAAGATTGGGGAT
ATCAAAAGAAAGGGAGTCTCACTAATTCTTTTATTTTTATTGTGGATATGAATATCTAAT
TCGCCTCCGAAGATTAATGACGAAAGGTTGGTTTGTTTATCTGCAATTGAAAAAATCAAT
ATCCATTGGATCCATTGATATGCGTTTTTTCTTTCATCTGCTTAAACGATTGCCGTGAGT
AAACTTATAGGAATAATTGGATTTCACTTAGTTACAAGCAAGAAA-TAATAATGAAGAAA
TGTAAA-------TTATACAATTTTTTTTTT-GCATTTTTCATTTTTATAGGGCTATACG
GACTCGAACCGTAGACCTTCTCGGTAAAACAGATCAAACTTATTATTATTAAAA-TGATC
TGAACTGTTTCAAAGACCCAACATGCAGTTTTTTTTT--GCATTGGGCTCCTTCATTAAC
TGATATAAATATCAGTTAGTCTGCCATTTTTTTTCTTG-ACAGAAAAAAAGATAAGGAAA
TGGCTCCATGTGCTCTGATTCATTATTTGGGAGCATTACCAAAG
>Solanum_triflorum_LB861
TTGGTATATTCCTTTTATTATTATTTTAATA------------------ATAGTATTGGT
ATTCGAATCCCA-GGTGGAGGGGGTTTTTCTTTGGGTTGAATACAGAAAAAGAAGACTAC
CCTTTTTTTGTTGTGGCTTCGCTAGGTCGAGGGTAAATAAAG-TTTAAGAAAGAAAAGCC
TTTTTGGCCAA-GAAAA-G-GACCAAAGATATTTG-TTTTTTTTTTTTCAAAAAACTTTA
GGTTGTACACAAATACAGCAGGCCTTTCCTAAATCCATGTGAATTCCTCTTCGTAGTTTT
TCATTTCACCA---GGCCCGTGAAATGAGTTGACTTCCAAAATTCAATAAGATTGGGGAT
ATCAAAAGAAAGGGAGTCTCACTAATTTTTTTA------TTGTGGATATGAATATTTAAT
TTGTTTCCGAAGATTAATGACGAAAGGTTGGTTTGTTTATTTGCAATTGCAAAAATCAAT
ATCCCTTGGATCCATTGATATGGGTTTTTTTTTTCATTTGGTTAAACGATTGCCGTGAGT
AAAATTATAGGAATAATTGGATTTCAATTAGTTACAAGCAAGAAA-TAATAATGAAGAAA
TGCAAA-------TTATACAATTTTTTTTTT-GCATTTTTCATTTTTATAGGGCTATACG
GACTCGAACCGTAGACCTTCTCGGTAAAACAGATCAAACTTATTATTATTAAAA-TGATT
TGAACTGTTTCAAAGACCCAACATGCAGTTTTTTTTTTTGCATTGGGCTCCTTCATTAAC
TGATATAAATATCAGTTAGTCTGCCATTTTTTTTCTTG-ACAGAAAAAAAGATAAGGAAA
TGGCTCCATGTGCTCTGATTCATTATTTGGGAGCATTACCAAAG
>Solanum_tripartitum_LB112
TTGGTATATTCCTTTTATTATTATTG-AATA------------------ATAGTATTGGG
ATTCGAAT-CCA-GGTGGAGGGTTTTTT-CTT-GG-TTGAATACAGAAAAAGAAGACTAC
CTTTTTTT-GTTGTG-CTTCGCTAGGTCGAGG-TAAGTAAGG-TATACGAAGGAAAAGCC
TA-TTTGACAA-TGAAA-GTGACCAAAGATATTCG-TTTTTTTTTTT-CAACAAACTTTA
GCTTGTCCACAAATACAGCAGGCCCTTCCTAAATCCATGTGAATTCCTCTTCGTAGTTTT
TCATTTCACCA---GGCCCGTGAAATGAGTTGACTTCCAAAATTCAATAAGATTGAGGAT
ATCAAAAGAAAGGGAGTCTCACTAATTCTTTTA------TTGTGGATATGAATATCTAAT
TCGCCTCCGAAGATTAATGACGAAAGGTTGGTTTGTTTATCTGCAATTGCAAAAATCAAT
ATCCATTGGATCCATTGATATGCGTTTTTTCTTTCATCTGCTTAAACGATTGCCGTGAGT
AAACTTATAGGAATAATTGTATTTCACTTAGTTACAAGCAAGAAA-TAATAATGAAGAAA
TGCAAA-------TTATACAATTTTTTTTTT-GCATTTTTCATTTTTATAGGGCTATACG
GACTCGAACCGTAGACCTTCTCGGTAAAACAGATCAAACTTATTATTATTAAAA-TGATC
TGAACTGTTTCAAAGACCCAACGTGCAGTTTTTTTTT--GCATTGGGCTCCTTCATTAAC
TGATATAAATATCAGTTAGTCTGCCATTTTTTT-CTTG-ACAGAAAAAAAGATAAGGAAA
TGGCTCCATGTGCTCTGATTCATTATTTGGGAGCATTACCAAAG
