# Supplementary material for: Predicting Plastid Marker Variation: Can Complete Plastid Genomes from Closely Related Species Help?
Source: PLoS One. 2013 Nov 29;8(11):e82266. doi: 10.1371/journal.pone.0082266 (PMC3843732; doi:10.1371/journal.pone.0082266)
Supplement: File S2 — Aligned sequence files for the Morelloid clade. (ZIP) [file pone.0082266.s002.zip › Morelloid_clade_alignments/Morelloids_ndhF.fst]

>Solanum_aloysiifolium_LB856
CTGAATAATAATAACACGGGGAATCTAGAAAATTTTAAATTGCAACTGCTTGATAAAAAA
AATGAAAATCAAGACCTCAAGTCGAAAAAAGTAAGTAATAAACTAATAAAAAGACGGAAA
CATAAGCTAAATACAAGAAAAGATAAGAAGAGATGCGTCCGCCCCCTATATATTTGATAC
CTTCTCCTACAATGAAACTAATAACCCCAACCCCGTTAGTCATCCCATCAATTACTCGTC
GATCAAAAAAATGAGTAAATTCAGCTAATCCTCTTATCCCACCAACTAAGAATCTTGTAT
AAAAAGCATCTATGTAAGCACGATTATAGGACCAATCATATATGCCATTTAGAATTTTGT
CCCACAGAATTCTCTTAGGACCCTTTTTAACAAAAGAGTTAATGAACTCCAAATTTTTTA
AAGAAGAATAAATGGGTTTATATAAAAAGGATGCTATAACTATTCCAAAATAAGCTATAC
TGACTGAAAGAACTGCATCCTTTAAAAATTCATTCCAATCCATCGAATTAGTCGAATTTG
GATGCAAAAGATTTATAGATGGAGCTAACCATTTCGATAAGATATCCAAATTAACTCCTT
CCTGGTTGAAAGGAATTCCTATAGCTCCAACAAACAAAGTAAAGAGCCCTAATACAAATA
TTGGGAATAGCATAGTATTGTCCGATTCATAAGGATAGGAAGAAACCGCTTTATGCTCAA
AATAACCAATAGTCATAAAAGGTCGTGTCATCTTTCTTCCATTTTTATCAATTGGATATT
TAGTTTTTGAAAAAAAATAAGTACTTTCATTATTATTCATTGTTACTAAACAAGAGTTTT
TCTTAACTCCGTTTTTACCCCATAGAGATATTGAATAGAAAGGGGTTTTGTGTTTCCCAC
CATAATTTTGAAAATGAATGTTTAAATGCCCTTCAAAAGTCAGTAAATAGATCCGAAACA
TATAAAA
>Solanum_cochabambense_LB847
CTGAATAATAATAACACGGGGAATCTAGAAAATTTTAAATTGCAACTGCTTGATAAAAAA
AATGAAAATCAAGACCTCAAGTCGAAAAAAGTAAGTAATAAACTAATAAAAAGACGGAAA
CATAAGCTAAATACAAGAAAAGATAAGAAGAGATGCGTCCGCCCCCTATATATTTGATAC
CTTCTCCTACAATGAAACTAATAACCCCAACCCCGTTAGTCATCCCATCAATTACTCGTC
GATCAAAAAAATGAGTAAATTCAGCTAATCCTCTTATCCCACCAACTAAGAATCTTGTAT
AAAAAGCATCTATGTAAGCACGATTATAGGACCAATCATATATGCCATTTAGAATTTTGT
CCCACAGAATTCTCTTAGGACCCTTTTTAACAAAAGAGTTAATGAACTCAAAATTTTTTA
AAGAAGAATAAATGGGTTTATATAAAAAGGATGCTATAACTATTCCAAAATAAGCTATAC
TGACTGAAAGAACTGCATCCTTTAAAAATTCATTCCAATCCATCGAATTATTCGAATTTG
GATGCAAAAGATTTATAGATGGAGCTAACCATTTCGATAAGATATCCAAATTAACTCCTT
CCTGGTTGAAAGGAATTCCTATAGCTCCAACAAACAAAGTAAAGAGCCCTAATACAAATA
TTGGGAATAGCATAGTATTGTCCGATTCATAAGGATAGGAAGAAACCGCTTTATGCTCAA
AATAACCAATAGTCATAAAAGGTCGTGTCATCTTTCTTCCATTTTTATCAATTGGATATT
TAGTTTTTGAAAAAAAATAAGTACTTTCATTATTATTCATTGTTAATAAACAAGAGTTTT
TCTTAACTCCGTTTTTACCCCATAGAGATATTGAATAGAAAGGGGTTTTGTGTTTCCCAC
CATAATTTTGAAAATGAATGTTTAAATGCCCTTCAAAAGTCAGTAAATAGATCCGAAACA
TATAAAA
>Solanum_corymbosum_LB727
CTGAATAATAATAACACGGGGAATCTAGAAAATTTTAAATTGCAACTGCTTGATAAAAAA
AATGAAAATCAAGACCTCAAGTCGAAAAAAGTAAGTAATAAACTAATAAAAAGACGGAAA
CATAAGCTAAATACAAGAAAAGATAAGAAGAGATACGTCCGCCCCCTATAGATTTGATAC
CTTCTCCTATAATGAAACTAATAACCCCAACCCCGTTAGTCATCCCATCAATTACTCGTC
GATCAAAAAAATGAGTAAATTCAGCTAATCCTCTTATCCCACCAACTAAGAATCTTGTAT
AAAAAGCATCTATGTAAGCACGATTATAGGACCAATCATATATGCCATTTAGAATTTTGT
CCCACAGAATTCTCTTAGGACCCTTTTTAACAAAAGAGTTAATGAACTCCAAATTTTTTA
AAGAAGAATAAATGGGTTTATATAAAAAGGATGCTATAACTATTCCGAAATAAGCTATAC
TGACTGAAAGAACTGCATCCTTTAAAAATTCATTCCAATCCATCGAATTATTCGAATTTG
GATGCAAAAGATTTATAGATGGAGCTAACCATTTCGATAAGATATCCAAATTAACTCCTT
CCTGGTTGAAAGGAATTCCTATAGCTCCAACAAACAAAGTAAAGAGTCCTAATACAAATA
TTGGGAATAGCATAGTATTGTCCGATTCATAAGGATAGGAAGAAACCGCTTTATGCTCAA
AATGAGCAATAGTCATAAAAGGTCGTGTCATCTTTCTTCCATTTTTATCAATTGGATATT
TAGTTTTTGAAAAAAAATAAGTATTTTCATTATTATTTATTGTTAATAAACAAGAGGTTT
TCTTAACTCCGTTTTTACCCCATAGAGATATTGAATAGAAAGGGGTTTTGTGTTTCCCAC
CATAATTTTGAAAATGAATGTTTAAATGCCCTTCAAAAGTAAGTAAATAGATCCGAAACA
TATAAAA
>Solanum_gilioides_LB2004
CTGAATAATAATAACACGGGGAATCTAGAAAATTTTAAATTGCAACTGCTTGATAAAAAA
AATGAAAATCAAGACCTCAAGTCGAAAAAAGTAAGTAATAAACTAATAAAAAGACGGAAA
CATAAGCTAAATACAAGAAAAGATAAGAAGAGATGCGTCCGCCCCCTATATATTTGATAC
CTTCTCCTACAATGAAACTAATAACCCCAACCCCGTTAGTCATCCCATCAATTACTCGTC
GATCAAAAAAATGAGTAAATTCAGCTAATCCTCTTATCCCACCAACGAAGAATCTTGTAT
AAAAAGCATCTATGTAAGCACGATTATAGGACCAATCATATATGCCATTTAGAATTTTGT
CCCACAGAATTCTCTTAGGACCCTTTTTAACAAAAGAGTTAATGAACTCCAAATTTTTTA
AAGAAGAATAAATGGGTTTATATAAAAAGGATGCTATAACTATTCCTAAATAAGCTATAC
TGACTGAAAGAACTGCATCCTTTAAAAATTCATTCCAATCCATCGAATTATTCGAATTTG
GATGCAAAAGATTTATAGATGGAGCTAACCATTTCGATAAGATATCCAAATTAACTCCTT
CCTGGTTGAAAGGAATTCCTATAGCTCCAACAAACAAAGTAAAGAGTCCTAATACAAATA
TTGGGAATAGCATAGTATTGTCCGATTCATAAGGATAGGAAGAAACCGCTTTATGCTCAA
AATGAGCAATAGTCATAAAAGGTCGTGTCATCTTTCTTCCATTTTTATCAATTGGATATT
TAGTTTTTGAAAAAAAATAAGTCCTTTCATTATTATTCATTGTTAATAAACAAGAGTTTT
TCTTAACTCTGTTTTTACCCCATAGAGATATTGAATAGACAGGGTTTTTGTGTTTCCCAC
CATAATTTTGAAAATGAATGTTTAAATGCCCTTCAAAAGTAAGTAAATAGATCCGAAACA
TATAAAA
>Solanum_huayavillense_LB336
CTGAATAATAATAACACGGGGAATCTAGAAAATTTTAAATTGCAACTGCTTGATAAAAAA
AATGAAAATCAAGACCTCAAGTCGAAAAAAGTAAGTAATAAACTAATAAAAAGACGGAAA
CATAAGCTAAATACAAGAAAAGATAAGAAGAGATGCGTCCGCCCCCTATATATTTGATAC
CTTCTCCTACAATGAAACTAATAACCCCAACCCCGTTAGTCATCCCATCAATTACTCGTC
GATCAAAAAAATGAGTAAATTCAGCTAATCCTCTTATCCCACCAACTAAGAATCTTGTAT
AAAAAGCATCTATGTAAGCACGATTATAGGACCAATCATATATGCCATTTAGAATTTTGT
CCCACAGAATTCTCTTAGGACCCTTTTTAACAAAAGAGTTAATGAACTCCAAATTTTTTA
AAGAAGAATAAATGGGTTTATATAAAAAGGATGCTATAACTATTCCAAAATAAGCTATAC
TGACTGAAAGAACTGCATCCTTTAAAAATTCATTCCAATCCATCGAATTAGTCGAATTTG
GATGCAAAAGATTTATAGATGGAGCTAACCATTTCGATAAGATATCCAAATTAACTCCTT
CCTGGTTGAAAGGAATTCCTATAGCTCCAACAAACAAAGTAAAGAGCCCTAATATAAATA
TTGGGAATAGCATAGTATTGTCCGATTCATAAGGATAGGAAGAAACCGCTTTATGCTCAA
AATAACCAATAGTCATAAAAGGTCGTGTCATCTTTCTTCCATTTTTATCAATTGGATATT
TAGTTTTTGAAAAAAAATAAGTACTTTCATTATTATTCATTGTTACTAAACAAGAGTTTT
TCTTAACTCCGTTTTTACCCCATAGAGATATTGAATAGAAAGGGGTTTTGTGTTTCCCAC
CATAATTTTGAAAATGAATGTTTAAATGCCCTTCAAAAGTCAGTAAATAGATCCGAAACA
TATAAAA
>Solanum_nigrescens_LB70
CTGAATAATAATAACACGGGGAATCTAGAAAATTTTAAATTGCAACTGCTTGATAAAAAA
AATGAAAATCAAGACCTCAAGTCGAAAAAAGTAAGTAATAAACTAATAAAAAGACGGAAA
CATAAGCTAAATACAAGAAAAGATAAGAAGAGATGCGTCCGCCCCCTATATATTTGATAC
CTTCTCCTACAATGAAACTAATAACCCCAACCCCGTTAGTCATCCCATCAATTACTCGTC
GATCAAAAAAATGAGTAAATTCAGCTAATCCTCTTATCCCACCAACTAAGAATCTTGTAT
AAAAAGCATCTATGTAAGCACGATTATAGGACCAATCATATATGCCATTTAGAATTTTGT
CCCACAGAATTCTCTTAGGACCCTTTTTAACAAAAGAGTTAATGAACTCCAAATTTTTTA
AAGAAGAATAAATGGGTTTATATAAAAAGGATGCTATAACTATTCCAAAATAAGCTATAC
TGACTGAAAGAACTGCATCCTTTAAAAATTCATTCCAATCCATCGAATTATTCGAATTTG
GATGCAAAAGATTTATAGATGGAGCTAACCATTTCGATAAGATATCCAAATTAACTCCTT
CCTGGTTGAAAGGAATTCCTATAGCTCCAACAAACAAAGTAAAGAGCCCTAATACAAATA
TTGGGAATAGCATAGTATTGTCCGATTCATAAGGATAGGAAGAAACCGCTTTATGCTCAA
AATAACCAATAGTCATAAAAGGTCGTGTCATCTTTCTTCCATTTTTATCAATTGGATATT
TAGTTTTTGAAAAAAAATAAGTACTTTCATTATTATTCATTGTTAATAAACAAGAGTTTT
TCTTAACTCCGTTTTTACCCCATAGAGATATTGAATAGAAAGGGGTTTTGTGTTTCCCAC
CATAATTTTGAAAATGAATGTTTAAATGCCCTTCAAAAGTCAGTAAATAGATCCGAAACA
TATAAAA
>Solanum_palitans_LB65
CTGAATAATAATAACACGGGGAATCTAGAAAATTTTAAATTGCAACTGCTTGATAAAAAA
AATGAAAATCAAGACCTCAAGTCGAAAAAAGTAAGTAATAAACTAATAAAAAGACGGAAA
CATAAGCTAAATACAAGAAAAGATAAGAAGAGATACGTCCGCCCCCTATAGATTTGATAC
CTTCTCCTATAATGAAACTAATAACCCCAACCCCGTTAGTCATCCCATCAATTACTCGTC
GATCAAAAAAATGAGTAAATTCAGCTAATCCTCTTATCCCACCAACTAAGAATCTTGTAT
AAAAAGCATCTATGTAAGCACGATTATAGGACCAATCATATATGCCATTTAGAATTTTGT
CCCACAGAATTCTCTTAGGACCCTTTTTAACAAAAGAGTTAATGAACTCCAAATTTTTTA
AAGAAGAATAAATGGGTTTATATAAAAAGGATGCTATAACTATTCCGAAATAAGCTATAC
TGACTGAAAGAACTGCATCCTTTAAAAATTCATTCCAATCCATCGAATGATTCGAATTTG
GATGCAAAAGATTTATAGATGGAGCTAACCATTTCGATAAGATATCCAAATTAACTCCTT
CCTGGTTGAAAGGAATTCCTATAGCTCCAACAAACAAAGTAAAGAGTCCTAATACAAATA
TTGGGAATAGCATAGTATTGTCCGATTCATAAGGATAGGACGAAACCGCTTTATACTCAA
AATGAGCAATAGTCATAAAAGGTCGTGTCATCTTTCTTCCATTTTTATCAATTGGATATT
TAGTTTTTGAAAAAAAATAAGTATTTTCATTATTATTTATTGTTAATAAACAAGAGGTTT
TCTTAACTCCGTTTTTCCCCCATAGAGATATTGAATAGAAAGGGGTTTTGTGTTTCCCAC
CATAATTTTGAAAATGAATGTTTAAATGCCCTTCAAAAGTAAGTAAATAGATCCGAAACA
TATAAAA
>Solanum_ptycanthum_LB3058
CTGAATAATAATAACACGGGGAATCTAGAAAATTTTAAATTGCAACTGCTTGATAAAAAA
AATGAAAATCAAGACCTCAAGTCGAAAAAAGTAAGTAATAAACTAATAAAAAGACGGAAA
CATAAGCTAAATACAAGAAAAGATAAGAAGAGATGCGTCCGCCCCCTATATATTTGATAC
CTTCTCCTACAATGAAACTAATAACCCCAACCCCGTTAGTCATCCCATCAATTACTCGTC
GATCAAAAAAATGAGTAAATTCAGCTAATCCTCTTATCCCACCAACTAAGAATCTTGTAT
AAAAAGCATCTATGTAAGCACGATTATAGGACCAATCATATATGCCATTTAGAATTTTGT
CCCACAGAATTCTCTTAGGACCCTTTTTAACAAAAGAGTTAATGAACTCCAAATTTTTTA
AAGAAGAATAAATGGGTTTATATAAAAAGGATGCTATAACTATTCCAAAATAAGCTATAC
TGACTGAAAGAACTGCATCCTTTAAAAATTCATTCCAATCCATCGAATTATTCGAATTTG
GATGCAAAAGATTTATAGATGGAGCTAACCATTTCGATAAGATATCCAAATTAACTCCTT
CCTGGTTGAAAGGAATTCCTATAGCTCCAACAAACAAAGTAAAGAGCCCTAATACAAATA
TTGGGAATAGCATAGTATTGTCCGATTCATAAGGATAGGAAGAAACCGCTTTATGCTCAA
AATAACCAATAGTCATAAAAGGTGGTGTCATCTTTCTTCCATTTTTATCAATTGGATATT
TAGTTTTTGAAAAAAAATAAGTACTTTCATTATTATTCATTGTTAATAAACAAGAGTTTT
TCTTAACTCCGTTTTTACCCCATAGAGATATTGAATAGAAAGGGGTTTTGTGTTTCCCAC
CATAATTTTGAAAATGAATGTTTAAATGCCCTTCAAAAGTCAGTAAATAGATCCGAAACA
TATAAAA
>Solanum_radicans_LB1638
CTGAATAATAATAACACGGGGAATCTAGAAAATTTTAAATTGCAACTGCTTGATAAAAAA
AATGAAAATCAAGACCTCAAGTCGAAAAAAGTAAGTAATAAACTAATAAAAAGACGGAAA
CATAAGCTAAATACAAGAAAAGATAAGAAGAGATACGTCCGCCCCCTATAGATTTGATAC
CTTCTCCTATAATGAAACTAATAACCCCAACCCCATTAGTCATCCCATCAATTACTCGTC
GATCAAAAAAATGAGTAAATTCAGCTAATCCTCTTATCCCACCAACTAAGAATCTTGTAT
AAAAAGCATCTATGTAAGCACGATTATAGGACCAATCATATATGCCATTTAGAATTTTGT
CCCACAGAATTCTCTTAGGACCCTTTTTAACAAAAGAGTTAATGAACTCCAAATTTTTTA
AAGAAGAATAAATGGGTTTATATAAAAAGGATGCTATAACTATTCCGAAATAAGCTATAC
TGACTGAAAGAACTGCATCCTTTAAAAATTCATTCCAATCCATCGAATTATTCGAATTTG
GATGCAAAAGATTTATAGATGGAGCTAACCATTTCGATAAGATATCCAAATTAACTCCTT
CCTGGTTGAAAGGAATTCCTATAGCTCCAACAAACAAAGTAAAGAGTCCTAATACAAATA
TTGGGAATAGCATAGTATTGTCCGATTCATAAGGATAGGAAGAAACCGCTTTATGCTCAA
AATGAGCAATAGTCATAAAAGGTCGTGTCATCTTTCTTCCATTTTTATCAATTGGATATT
TAGTTTTTGAAAAAAAATAAGTATTTTCATTATTATTTATTGTTAATAAACAAGAGGTTT
TCTTAACTCCGTTTTTACCCCATAGAGATATTGAATAGAAAGGGGTTTTGTGTTTCCCAC
CATAATTTTGAAAATGAATGTTTAAATGCCCTTCAAAAGTAAGTAAATAGATCCGAAACA
TATAAAA
>Solanum_riojense_LB544
CTGAATAATAATAACACGGGGAATCTAGAAAATTTCAAATTGCAACTGCTTGATAAAAAA
AATGAAAATCAAGACCTCAAGTCGAAAAAAGTAAGTAATAAACTAATAAAAAGACGGAAA
CATAAGCTAAATACAAGAAAAGATAAGAAGAGATGCGTCCGCCCCCTATATATTTGATAC
CTTCTCCTACAATGAAACTAATAACCCCAACCCCGTTAGTCATCCCATCAATTACTCGTC
GATCAAAAAAATGAGTAAATTCAGCTAATCCTCTTATCCCACCAACTAAGAATCTTGTAT
AAAAAGCATCTATGTAAGCACGATTATAGGACCAATCATATATGCCATTTAGAATTTTGT
CCCACAGAATTCTCTTAGGACCCTTTTTAACAAAAGAGTTAATGAACTCCAAATTTTTTA
AAGAAGAATAAATGGGTTTATATAAAAAAGATGCTATAACTATTCCGAAATAAGCTATAC
TGACTGAAAGAACTGCATCCTTTAAAAATTCATTCCAATCCATCGAATTATTCGAATTTG
GATGCAAAAGATTTATAGATGGAGCTAACCATTTCGATAAGATATCCAAATTAACTCCTT
CCTGGTTGAAAGGAATTCCTATAGCTCCAACAAACAAAGTAAAGAGCCCTAATACAAATA
TTGGGAATAGCATAGTATTGTCCGATTCATAAGGATAGGAAGAAACCGCTTTATGGTCAA
AATGACCAATAGTCATAAAAGGTCGTGTCATCTTTCTTCCATTTTTATCAATTGGATATT
TAGTTTTTGAAAAAAAATAAGTACTTTCATTATTATTCATTGTTAATAAACAAGAGTTTT
TCTTAACTCCGTTTTTACCCCATAGAGATATTGAATAGAAAGGAGTTTTGTGTTTCCCAC
CATAATTTTGAAAATGAATGTTTAAATGCCCTTCAAAAGTAAGTAAATAGATCCGAAACA
TATAAAA
>Solanum_triflorum_LB861
CTGAATAATAATAACACGGGGAATCTAGAAAATTTTCAATTGCAACTGCTTGATAAAAAA
AATGAAAATCAAGACCTCAAGTCGAAAAAAGTAAGTAATAAACTACTAAAAAGACGGAAA
CATAAGCTAAATACAAGAAAAGATAAGAAGAGATGCGTCCGCCCCCTATATATTTGATAC
CTTCTCCTACAATGAAACTAATAACACCAACCCCGTTAGTCATCCCATCAATTACTCGTC
GATCAAAAAAATGAGTAAATTCAGCTAATCCTCTTATCCCACCAACTAAGAATCTTGTAT
AAAAAGCATCTATGTAAGCACGATTATAGGACCAATCATATATGCCATTTAGAATTTTGT
CCCACAGAATTCTCTTAGGACCCTTTTTAACAAAAGAGTTAATGAACTCCAAATTTTTTA
AAGAAGAATAAATGGGTTTATATAAAAAGGATGCTATAACTATTCCGAAATAAGCTATAC
TGACTGAAAGAACTGCATCCTTTAAAAATTCATTCCAATCCATCGAATTATTCGAATTTG
GATGCAAAAGATTTATAGATGGAGCTAACCATTTCGATAAGATATCCAAATTAACTCCTT
CCTGGTTGAAAGGAATTCCTATAGCTCCAACAAACAAAGTAAAAAGCCCTAATACAAATA
TTGGGAATAGCATAGTATTGTCCGATTCATAAGGATAGGAAGAAACCGCTTTATGCTCAA
AATGACCAATAGTCATAAAAGGTCGTGTCATCTTTCTTCCATTTTTATCAATTGGATATT
TAGTTTTTGAAAAAAAATAAGTACTTTCATTATTATTCATTGTTAATAAACAAGAGTTTT
TCTTAACTCCGTTTTTACCCCATAGAGATATTGAATAGAAAGGGTTTTTGTGTTTCCCAC
CATAATTTTGAAAATGAATGTTTAAATGCCCTTCAAAAGTAAGTAAATAGATCCGAAACA
TATAAAA
>Solanum_tripartitum_LB112
CTGAATAATAATAACACGGGGAATCTAGAAAATTTTAAATTGCAACTGCTTGATAAAAAA
AATGAAAATCAAGACCTCAAGTCGAAAAAAGTAAGTAATAAACTAATAAAAAGACGGAAA
CATAAGCTAAATACAAGAAAAGATAAGAAGAGATACGTCCGCCCCCTATAGATTTGATAC
CTTCTCCTATAATGAAACTAATAACCCCAACCCCGTTAGTCATCCCATCAATTACTCGTC
GATCAAAAAAATGAGTAAATTCAGCTAATCCTCTTATCCCACCAACTAAGAATCTTGTAT
AAAAAGCATCTATGTAAGCACGATTATAGGACCAATCATATATGCCATTTAGAATTTTGT
CCCACAGAATTCTCTTAGGACCCTTTTTAACAAAAGAGTTAATGAACTCCAAATTTTTTA
AAGAAGAATAAATGGGTTTATATAAAAAGGATGCTATAACTATTCCGAAATAAGCTATAC
TGACTGAAAGAACTGCATCCTTTAAAAATTCATTCCAATCCATCGAATGATTCGAATTTG
GATGCAAAAGATTTATAGATGGAGCTAACCATTTCGATAAGATATCCAAATTAACTCCTT
CCTGGTTGAAAGGAATTCCTATAGCTCCAACAAACAAAGTAAAGAGTCCTAATACAAATA
TTGGGAATAGCATAGTATTGTCCGATTCATAAGGATAGGACGAAACCGCTTTATGCTCAA
AATGAGCAATAGTCATAAAAGGTCGTGTCATCTTTCTTCCATTTTTATCAATTGGATATT
TAGTTTTTGAAAAAAAATAAGTATTTTCATTATTATTTATTGTTAATAAACAAGAGGTTT
TCTTAACTCCGTTTTTCCCCCATAGAGATATTGAATAGAAAGGGGTTTTGTGTTTCCCAC
CATAATTTTGAAAATGAATGTTTAAATGCCCTTCAAAAGTAAGTAAATAGATCCGAAACA
TATAAAA
