# Supplementary material for: Predicting Plastid Marker Variation: Can Complete Plastid Genomes from Closely Related Species Help?
Source: PLoS One. 2013 Nov 29;8(11):e82266. doi: 10.1371/journal.pone.0082266 (PMC3843732; doi:10.1371/journal.pone.0082266)
Supplement: File S2 — Aligned sequence files for the Morelloid clade. (ZIP) [file pone.0082266.s002.zip › Morelloid_clade_alignments/Morelloids_ndhF-rpl32.fst]

>Solanum_aloysiifolium_LB856
ATTGTTTCCGATTCACCGGATCTTACCTCTTTTGAAAGGAGTCAATAAAAAGTAAAAATA
TGGACTAACTTAAACTAATTTAAAACTTAAATAGAATTTTCTATTCTTACTTATTATGAG
TCTTTGCTAAATACTTCAACTATTGAAATCACGAAGTTACAATTGGTCAAATGATATGAA
AGGGATTAATTACTAGTCTCCTTTGAAATAAGCCTATTTTTTATCCAAGTTTGACCAGTG
AATCGAACGGGGCTTCAAGTTTTTCATTTCCTGAAGTAAAAACGCGGTTCTTATCTTTAA
ACCTTTCGAGGTATTTTATTGCATGTAAATGAAATGTGGAACCATAAATAGAAATCGAAT
ATTTTTGGGATTCGTTATTTTATTTTTTATTTTTATTAAGTTCAATTTCTTTTCTTTCTT
CATTTCTACAGAACAGCCGATTATCAAATTCTATAGGTATAGATTATATGAATCAAAAAG
AATGTGAAATTGTGAAATAAAGATACCAGTCAATAGAGAACCTTTTGTTTTTTACGATTA
GGAATGTTTTATGGAATAGAAAAACTTGAAAAAACACATATTGGCCTTCCGTTTTTATTT
CCAGTATTCGTCAATTTTCACATATCTTTT-GCCTATCTCGATAATGTTTTATTTGAGGA
GGACACTCTTAGCTCGAAAATAAATAGTAGTAAAAAGAATTCGTTTTGAACAATAGATGT
CTTTCACATCCAGCTATA----------------------------------
>Solanum_cochabambense_LB847
ATTGTTTCCGATTCACCGGATCTTACCTCTTTTGAAAGGAGTCAATAAAAAGTAAAAATA
TGGACTAACTTAAACTAATTTAAAACTTAAATAGAATTTTCTATTCTTACTTATTATGAG
TCTTTGCTAAATACTTCAACTATTGAAATCACGAAGTTACAATTGGTCAAATGATATGAA
AGGGATTAATTACTAGTCTCCTTTGAAATAAGCCTATTTTTTATCCAAGTTTGACCAGTG
AATCGAACGGGACTTCAAGTTTTTCATTTCCTGAAGTAAAAACGCGGTTCTTATCTTTAA
ACCTTTCGAGGTATTTTATTGCATGTAAATGAAATGTGGAACCATAAATAGAAATCGAAT
ATTTTTGGGATTCGTTATTTTATTTTTTATTTTTATTAAGTTCAATTTATTTTCTTTCTT
CATTTCTACAGAACAGCCGATTATCAAATTCTATAGGTATAGATTATATGAATCAAAAAG
AATGTGAAATTGTGAAATAAAGATACCAGTCAATAGAGAACCTTTTCTTTTTTACGATTA
GGAATGTTTTATGGAATAGAAAAACTTGAAAAAACACATATTGGCCTTCCGTTTTTATTT
CCAGTATTCGTCAATTTTCACATATCTTTT-GCCTATCTCGATAATGTTTTATTTGAGGA
GGACACTCTTAGCTCGAAAATAAATAGTAGTAAAAAGAATTCGTTTTGAACAATAGATGT
CTTTCACATCCAGCTATAACAATGAGTAATTTTTTAATTTCTAAATGGCAGT
>Solanum_corymbosum_LB727
ATTGTTTCCGATTCACCGGATCTTACCTCTTTTGAAAGGAGTCAATAAAAAGTAAAAATA
TGGACTAACTTAAACTAATTTAAAACTTAAATAGAATTTTCTATTCTTACTTATTATGAG
TCTTTGCTAAATACTTCAACTATTGAAATCACGAAGTTACAATTGGTCAAATGATATGAA
AGGGATTAATTACTAGTCTCCTTTGAAATAAGCCTATTTTTTATCCAAGTTTGACCAGTG
AATCGAACGGGGATTCAAGTTTTTCATTTCCTGAAGTAAAAACGCGGTTCTTATCTTTAA
ACCTTTCGAGGTATTTTATTGCATGTAAATGAAATGTGGAACCATAAATAGAAATCGAAT
ATTTTTGGGATTCGTTATTTT-------ATTTTTATTAAGTTCAATTTATTTTCTTTCTT
CATTTCTACAGAACAGCCGATTCTCAAATTCTATAGGTATAGATTTTATGAATCAAAAAG
AATGTGAAATTGTGAAATAAAGATACCAGTCAATAGAGAACCTTTTCTTTTTTACGATTA
TGAATGTTTTATGGAATAGAAAAACTTGCAAAAACACATATTGGCTGTCCTTTTTT-TTT
CCAGTATTCGGCAATTTTCACATATCTTTT-GCCTATCTCGATAATGTTTTATTTGAGGA
GGACACTCTTAGCTCGAAAATAAATAGTAGTAAAAAGAATTCGTTTTGAACAATAGATGT
CTTTCACATCCAGCTATAACAATGAGTAATTTTTTAATTTCTAAATGGCAGT
>Solanum_gilioides_LB2004
ATTGTTTCCGATTCACCGGATCTTACCTCTTTTGAAAGGAGTCAATAAAAAGTAAAAATA
TGGACTAACTTAAACTAATTTAAAACTTAAATAGAATTTTCTATTCTTACTTATTATGAG
TCTTTGCTAAATACTTCAACTATTGAAATCACGAAGTTACAATTGGTCAAATGATATGAA
AGGGATTAATTACTAGTCTCCTTTGAAATAAGCCTATTTTTTATCCAAGTTTGACCAGTG
AATCGAACGGGGCTTCAAGTTTTTTATTTCCTGAAGTAAAAACGCGGTTCTTATCTTTAA
ACCTTTCGAGGTATTTTATTGCATGGAAATGAAATGTGGAACCATAAATAGAAATCGAAT
ATTTTTGGGATTCGTTATTTTATTTTTTATTTTTATTAAGTTCAATTTATTTTCTTTCTT
CATTTCTACAGAACAGCCGATTATCAAATTCTATAGGTATAGATTATCTGAATCAAAAAG
AATGTGAAATTGTGAAATAAAGATACCAGTCAATAGAGAACCTTTTCTTTTTTACGATTA
GGAATGTTTTATGGAATAGAAAAACTTGAAAAAACACATATTGGCCTTCCGTTTTTATTT
CCAGTATTCGTCAATTTTCACATATCTTTT-GCCTATCTCGATAATGTTTTATTTGAGGA
GGACACTCTTAGCTCGAAAATAAATAGTAGTAAAAAGAATTCGTTTTGAACAATAGATGT
CTTTCACATCCAGCTATAACAATGAGTAATTTTTTAATTTCTAAATGGCAGT
>Solanum_huayavillense_LB336
ATTGTTTCCGATTCACCGGATCTTACCTCTTTTGAAAGGAGTCAATAAAAAGTAAAAATA
TGGACTAACTTAAACTAATTTAAAACTTAAATAGAATTTTCTATTCTTACTTATTATGAG
TCTTTGCTAAATACTTCAACTATTGAAATCACGAAGTTACAATTGGTCAAATGATATGAA
AGGGATTAATTACTAGTCTCCTTTGAAATAAGCCTATTTTTTATCCAAGTTTGACCAGTG
AATCGAACGGGGCTTCAAGTTTTTCATTTCCTGAAGTAAAAACGCGGTTCTTATCTTTAA
AACTTTCGAGGTATTTTATTGCATGTAAATGAAATGTGGAACCATAAATAGAAATCGAAT
ATTTTTGGGATTCGTTATTTTATTTTTTATTTTTATTAAGTTCAATTTATTTTCTTTCTT
CATTTCTACAGAACAGCCGATTATCAAATTCTATAGGTATAGATTATATGAATCAAAAAG
AATGTGAAATTGTGAAATAAAGATACCAGTCAATAGAGAACCTTTTCTTTTTTACGATTA
GGAATGTTTTATGGAATAGAAAAACTTGAAAAAACACATATTGGCCTTCCGTTTTTATTT
CCAGTATTCGTCAATTTTCACATATCTTTT-GCCTATCTCGATAATGTTTTATTTGAGGA
GGACACTCTTAGCTCGAAAATAAATAGTAGTAAAAAGAATTCGTTTTGAACAATAGATGT
CTTTCACATCCAGCTATAACAATGAGTAATTTTTTAATTTCTAAATGGCAGT
>Solanum_nigrescens_LB70
ATTGTTTCCGATTCACCGGATCTTACCTCTTTTGAAAGGAGTCAATAAATAGTAAAAATA
TGGACTAACTTAAACTAATTTAAAACTTAAATAGAATTTTCTATTCTTACTTATTATGAG
TCTTTGCTAAATACTTCAACTATTGAAATCACGAAGTTACAATTGGTCAAATGATATGAA
AGGGATTAATTACTAGTCTCCTTTGAAATAAGCCTATTTTTTATCCAAGTTTGACCTGTG
AATCAAACGGGGCTTCAAGTTTTTCATTTCCTGAAGTAAAA-CGCGGTTCTTATCTTTAA
ACCTTTCGAGGTATTTTATTGCATGTAAATGAAATGGGGAACCATAAATAGAAATCGAAT
ATTTTTGGGATTCGTTATTTTATTTTTTATTTTTATTAAGTTCAATTTATTTTCTTTCTT
CATTTCTACAGAACAGCCGATTATCAAATTCTATAGGTATAGATTATATGAATCAAAAAG
AATGGGAAATTGTGAAATAAAGATACCAGTCAATAGAGAACCTTTTCTTTTTTACGATTA
GGAATGTTTTATGGAATAGAAAAACTTGAAAAAACACATATTGGCCTTCCGTTTTTATTT
CCAGTATTCGTCAATTTTCACATATCTTTT-GCCTATCTCGATAATGTTTTATTTGAGGA
GGACACTCTTAGCTCGAAAATAAATAGTAGTAAAAAGAATTCGTTTTGAACAATAGATGT
CTTTCACATCCAGCTATAACAATGAGTAATTTTTTAATTTCTAAATGGCAGT
>Solanum_palitans_LB65
ATTGTTTCCGATTCACCGGATCTTACCTCTTTTGAAAGGAGTCAATAAAAAGTAAAAATA
TGGACTAACTTAAACTAATTTAAAACTTAAATCGAATTTTCTATTCTTACTTATTATGAG
TCTTTGCTAAATACTTCAACTATTGAAATCACGAAGTTACAATTGGTCAAATGATATGAA
AGAGATTAATTACTAGTCTCCTTTGAAATAAGCCTATTTTTTATCCAAGTTTGACCAGTG
AATTGAACGGGGATTCAAGTTTTTCATTTCCTGAAGTAAAAACGCGGTTCTTATCTTTAA
ACCTTTCGAGGTATTTTATTGCATGTAAATGAAATGTGGAACCATAAATAGAAATCGAAT
ATTTTTGGGATTCGTTATTTT-------ATTTTTATTAAGTTCAATTTATTTTCTTTCTT
CATTTCTACAGAACAGCCGATTCTCAAATTCTATAGGTATAGATTTTATGAATCAAAAAG
AATGTGAAATTGTGAAATAAAGATACCAGTCAATAGAGAACCTTTTCTTTTTTACGATTA
TGAATGTTTTATGGAATAGAAAAACTTGCAAAAACACATATTGGCCGTCCTTTTTT-TTT
CCAGTATTCGGCAATTTTCACATATCTTTT-GCCTATCTCGATAATGTTTTATTTGAGGA
GGACACTCTTAGCTCGAAAATAAATAGTAGTAAAAAAAATTCGTTTTGAACAATAGATGT
CTTTCACATCCAGCTATAACAATGAGTAATTTTTTAATTTCTAAATGGCAGT
>Solanum_ptychanthum_LB3058
ATTGTTTCCGATTCACCGGATCTTACCTCTTTTGAAAGGAGTCAATAAAAAGTAAAAATA
TGGACTAACTTAAACTAATTTAAAACTTAAATAGAATTTTCTATTCTTACTTATTATGAG
TCTTTGCTAAATACTTCAACTATTGAAATCACGAAGTTACAATTGGTCAAATGATATGAA
AGGGATTAATTACTAGTCTCCTTTGAAATAAGCCTATTTTTTATCCAAGTTTGACCAGTG
AATCAAACGGGGCTTCAAGTTTTTCATTTCCTGAAGTAAAAACGCGGTTCTTATCTTTAA
ACCTTTCGAGGTATTTTATTGCATGTAAATGAAATGTGGAACCATAAATAGAAATCGAAT
ATTTTTGGGATTCGTTATTTTATTTTTTATTTTTATTAAGTTCAATTTATTTTCTTTCTT
CATTTCTACAGAACAGCCGATTACCAAATTCTATAGGTATAGATTATATGAATCAAAAAG
AATGTGAAATTGTGAAATAAAGATACCAGTCAATAGAGAACCTTTTCTTTTTTACGATTA
GGAATGTTTTATGGAATAGAAAAACTCGAAAAAACACATATTGGCCTTCCGTTTTTATTT
CCAGTATTCGTCAATTTTCACATATCTTTT-GCCTATATCGATAATGTTTTATTTGAGGA
GGACACTCTTAGCTCGAAAATAAATAGTAGTAAAAAGAATTCGTTTTGAACAATAGATGT
CTTTCACATCCAGCTATAACAATGAGTAATTTTTTAATTTCTAAATGGCAGT
>Solanum_radicans_LB1638
ATTGTTTCCGATTCACCGGATCTTACCTCTTTTGAAAGGAGTCAATAAAAAGTAAAAATA
TGGATTAACTTAAACTAATTTAAAACTTAAATAGAATTTTCTATTCTTACTTATTATGAG
TCTTTGCTAAATACTTCAACTATTGAAATCACGAAGTTACAATTGGTCAAATGATATGAA
AGGGATTAATTACTAGTCTCCTTTGAAATAAGCCTATTTTTTATCCAAGTTTGACCAGTG
AATCGAACGGGGATTCAAGTTTTTCATTTCTTGAAGTAAAAACGCGGTTCTTATCTTTAA
ACCTTTCGAGGTATTTTATTGCATGTAAATGAAATGTGGAACCATAAATAGAAATCGAAT
ATTTTTGGGATTCGTTATTTT-------ATTTTTATTAAGTTCAATTTATTTTCTTTCTT
CATTTCTACAGAACAGCCGATTCTCAAATTCTATAGGTATAGATTTTATGAATCAAAAAG
AATGTGAAATTGTGAAATAAAGATACCAGTCAATAGAGAACCTTTTCTTTTTTACGATTA
TGAATGTTTTATGGAATAGAAAAACTTGCAAAAACACATATTGGCCGTCCTTTTTTTTTT
CCAGTATTCGGCATTTTTCACATATCTTTT-GCCTATCTCGATAATGTTTTATTTGAGGA
GGACACTCTTAGCTCGAAAATAAATAGTAGTAAAAAGAATTCGTTTTGAACAATAGATGT
CTTTCACATCCAGCTATAACAATGAGTAATTTTTTAATTTCTAAATGGCAGT
>Solanum_riojense_LB544
ATTGTTTCCGATTCACCGGATCTTACCTCTTTTGAAAGGAGTCAATAAAAAGTAAAAATA
TGGACTAACTTAAACTAATTTAAAACTTAAATAGAATTTTCTATTCTTACTTATTATGAG
TCTTTGCTAAATACTTCAACTATTGAAATCACTAAGTTACAATTGGTCAAATGATATGAA
AGGGATTAATTACTAGTCTCCTTTGAAATAAGCCTATTTTTTATCCAAGTTTGACCAGTG
AATCGAACGGGGATTCAAGTTTTTCATTTCCTGAAGTAAAA-CGCAGTTCTTATCTTTAA
ACCTTTCGAGGTATTTTATTGCATGTAAATGAAATGTGGAACCATAAATAGAAATCGAAT
ATTTTTGGGATTCGTTATTTT-------ATTTTTATTAAGTTCAATTTATTTTCTTTCTT
CATTTCTACAGAACAGCCGATTATCAAATTCTATAGGTATCGATTTTATGAATCAAAAAG
AATGTGAAATTGTGAAATAAAGATACCAGTCAATAGAGAACCTTTTCTTTTTTACGATTA
TGAATGTTTTATGGAATAGAAAAACTTGAAAAAACACATATTGGCCTTCCGTTTTTATTT
CCAGTATTCGTCAATTTTCACATATCTTTT-GCCTATCTCGATAATGTTTTATTTGAGGA
GGACACTCTTAGCTCGAAAATAAATAGTAGTAAAAAGAATTCGTTTTGAACAATAGATGT
CTTTCACATCCAGCTATAACAATGAGTAATTTTTTAATTTCTAAATGGCAGT
>Solanum_triflorum_LB861
ATTGTTTCCGATTCACCGGATCTTACCTCTTTTGAAAGGAGTCAATAAAAAGTAAAAATA
TGGACTAACTTAAACTAATTTAAAACTTAAATAGAATTTTCTATTCTTACTTATTATGAG
TCTTTGCTAACTACTTCAACTATTGAAATCACGAAGTTACAATTGGTCAAATGATATGAA
AGGGATTAATTACTAGTCTCCTTTGAAATAAGCCTATTTTTTATCCAAGTTTGACCAGTG
AATCGAACGGGGATTCAAGTTTTTCATTTCCTGAAGTAAAAACGCGGTTCTTATCTTTAA
ACCTTTCGAGGTATTTTATTGCATGTAAATGAAATGTGGAACCATAAATAGAAATCGAAT
ATTTTTGGGATTCGTTATTTTATTTTTTATTTTTATTAAGTTCAATTTATTTTCTTTCTT
CATTTCTACAGAACAGCCGATTATCAAATTCTATAGGTATAGATTTTATGAATCAAAAAG
AATGTGAAATTGTGAAATAAAGATACCAGTCAATAGAGAACCTTTTCTTTTTTACGATTA
TGAATGTTTTATGGAATAGAAAAACTTGAAAAAACACATATTGGCCTTCCGTTTTTATTT
CCAGTATTCGTCAATTTTCACATATCTTTT-GCCTATCTCGATAATGTTTTATTTGAGGA
GGACACTCTTAGCTCGAAAATAAATAGTAGTAAAAAGAATTCGTTTTGAACAATAGATGT
CTTTCACATCCAGCTATAACAATGAGTAATTTTTTAATTTCTAAATGGCAGT
>Solanum_tripartitum_LB112
ATTGTTTCCGATTCACCGGATCTTACCTCTTTTGAAAGGAGTCAATAAAAAGTAAAAATA
TGGACTAACTTAAACTAATTTAAAACTTAAATCGAATTTTCTATTCTTACTTATTATGAG
TCTTTGCTAAATACTTCAACTATTGAAATCACGAAGTTACAATTGGTCAAATGATATGAA
AGAGATTAATTACTAGTCTCCTTTGAAATAAGCCTATTTTTTATCCAAGTTTGACCAGTG
AATTGAACGGGGATTCAAGTTTTTCATTTCCTGAAGTAAAAACGCGGTTCTTATCTTTAA
ACCTTTCGAGGTATTTTATTGCATGTAAATGAAATGTGGAACCATAAATAGAAATCGAAT
ATTTTTGGGATTCGTTATTTT-------ATTTTTATTAAGTTCAATTTATTTTCTTTCTT
CATTTCTACAGAACAGCCGATTCTCAAATTCTATAGGTATAGATTTTATGAATCAAAAAG
AATGTGAAATTGTGAAATAAAGATACCAGTCAATAGAGAACCTTTTCTTTTTTACGATTA
TGAATGTTTTATGGAATAGAAAAACTTGCAAAAACACATATTGGCCGTCCTTTTTT-TTT
CCAGTATTCGGCAATTTTCACATATCTTTTTGCCTATCTCGATAATGTTTTATTTGAGGA
GGACACTCTTAGCTCGAAAATAAATAGTAGTAAAAAAAATTCGTTTTGAACAATAGATGT
CTTTCACATCCAGCTATAACAATGAGTAATTTTTTAATTTCTAAATGGCAGT
