# Supplementary material for: Predicting Plastid Marker Variation: Can Complete Plastid Genomes from Closely Related Species Help?
Source: PLoS One. 2013 Nov 29;8(11):e82266. doi: 10.1371/journal.pone.0082266 (PMC3843732; doi:10.1371/journal.pone.0082266)
Supplement: File S2 — Aligned sequence files for the Morelloid clade. (ZIP) [file pone.0082266.s002.zip › Morelloid_clade_alignments/Morelloids_petL-psaJ.fst]

>Solanum_aloysiifolium_LB856
CTTTAACTATAACCTCAGCTCTATTTATTGGTCTGAGCAAGATACGACTTATTTAAATTG
AATATTTAAAATGAACAATTCATAAAAAGAAATCCGTCTGTGGGATTACGTGTATTCTAT
ATTTACTTACATTACCAATTGTCAATTCTTGTTCATTGTCATTGAGATTCATGTCAATTC
GGATTAATATTTAGGTATCGATATTACTTC-TTTTTTTTTCTCCTTTCAAACAAATAAAA
ATGATTGAAGTTTTTCTATTTGGAATCGTGTTAGGTCTAATTCCTATTACTTTGGCTGGA
TTATTCGTAACTGCATATTTACAATATAGGCGTGGTGATCAGTTGGACCTTTGATTAATT
AACATTTATTTTTGATTGACCTCCTCCTTTCTTTAATTCACAGGCCCAGGAGGTCAAATT
CCGATTGTTGTGAAAGTTACTGAATGGATCTATTTTATTCTAATTCGATCTAAGAAGAAA
AAAATCACGCTCTGTAGGATTTGAACCTACGACATCGGGTTTTGGAGACCCGCGTTCTAC
CGAACTGAACTAAGAGCGCTTTCTTATCAGAATAGATAAGACTGTAAACAAAAGGATTCT
TTTCATAACCCCAATACATTTTGTATGCAGATACTAGAATAGCATGATAAAAATCAAGGA
TTATGTCCAATTTGAAGCGATCTCAATTGATCCCTCGTTACTGCTCCTTTGAGCAGTAAT
AGGTAGGGATGACAGGATTTGAACCCGTGACATTTTGTACCCAAAACAAACGCGCTACCA
AGCTGCGCCACATCCC-TTCAATTGTTACACAGTGTAATTGTATAGAATTCCTGTCTTGT
TTTCCACATGGTTATTTCCTTCATTGATATATACGAATTTCTGCTCATTTCGTCTTT---
-----------------TTGGTCTCATTTAACATATAATAGTAAAGGGAAAAGACTTCTC
TTATAGATTATATAGAAAATACTTAATATACAATTATATACAAAATATATAAATACGGAA
CCCGTCGTAAAAATAAATTAGTCTTTTTTGGAAATTCTCGGTAAGAAAGAAGGGGATGTA
-----TTTTTTTTTTTTTCTGTTTTAAGAAAAGGAAAATCTTATTTCCTGAATCATTGTA
CATTGAAATTTGAATTAGGAATTCTGTGTCCAATTCTAAGCAGCCCT----TAACTACAT
ATGCATCTGATCATATA
>Solanum_cochabambense_LB847
CTTTAACTATAACCTCAGCTCTATTTATTGGTCTGAGCAAGATACGACTTATTTAAATTG
AATATTTAAAATGAACAATTCATAAAAAGAAATCCGTCTGTGGGATTACGTGTATTCTAT
ATTTACTTACATTACCAATTGTCAATTCTTGTTCATTGTCATTGAGATTCATGTCAATTC
GGATTAATATTTAGGTATCGATATTACTTC--TTTTTTTTCTCCTTTCAAACAAATAAAA
ATGATTGAAGTTTTTCTATTTGGAATCGTGTTAGGTCTAATTCCTATTACTTTGGCTGGA
TTATTCGTAACTGCATATTTACAATATAGGCGTGGTGATCAGTTGGACCTTTGATTAATT
AACATTTATTTTTGATTGACCTCCTCCTTTCTTTAATTCACAGGCCCAGGAGGTCAAATT
CCGATTGTTGTGAAAGTTACTGAATGGATCTATTTTATTCTAATTCGATCTAAGAAGAAA
AAAATCACGCTCTGTAGGATTTGAACCTACGACATCGGGTTTTGGAGACCCACGTTCTAC
CGAACTGAACTAAGAGCGCTTTCTTATCAGAATAGATAAGACTGTAAACAAAAGGATTCT
TTTCATAACCCCAATACATTTTGTATGCAGATACTAGAATAGCATGATAAAAATCAAAGA
TTATGTCCAATTTGAAGCGATCTCAATTGATCCCTCGTTACTGCTCCTTTGAGCAGTAAT
AGGTAGGGATGACAGGATTTGAACCCGTGACATTTTGTACCCAAAACAAACGCGCTACCA
AGCTGCGCCACATCCC-TTCAATTGTTACACAGTGTAATTGTATAGAATTCCTGTCTTGT
TTTCCACATGGTTATTTCCTTCATTGATATATACGAATTTCTGCTCATTTCGTCTTTTTG
GTCTCATTTAACATATATTGGTCTCATTTAACATATAATAGTAAAGGGAAAAGACTTCTC
TTATAGATTATATAGAAAATACTTAATATACAATTATATACAAAATATATAAATACGGAA
CCCGTCGTAAAAATAAATTAGTCTTTTTCGGAAATTCTCGGTAAGAAAGAAGGGGATGTA
------TTTTTTTTTTTTCTGTTTTAAGAAAAGGAAAATCTTATTTCCTGAATCATTGTA
CATTTTAATTTGAATTAGGAATTCTGTGTCCAATTCTAAGCAGCCCT----TAACTACAT
ATGCATCTGATCATATA
>Solanum_corymbosum_LB727
CTTTAACTATAACCTCAGCTCTATTTATTGGTCTGAGCAAGATACGACTTATTTAAATTG
AATATTTAAAATGAACAATTCATAAAAAGAAATCCGTCTGTGGGATTACGTGTATTCTAT
ATTTACTTACATTACCAAATGTCAATTCTTGTTCATTGTCATTGAGATTCATATCAATTC
GGATTAATATTTAGGTATCGATATTACTTCTTTTTTTTTTCTCCTTTCAAACAAATAAAA
ATGATTGAAGTTTTTCTATTTGGAATCGTGTTAGGTCTAATTCCTATTACTTTGGCTGGA
TTATTCGTAACTGCATATTTACAATATAGGCGTGGTGATCAGTTGGACCTTTGATTAATT
AACATTTATTTTTGATTGACCTCCTCCTTTCTTTAATTCACAGGCACAGGAGGTCAAATT
CCGATTGTTGTGAAAGTTACTGAATGGATCTATTTTATTCTAATTCGATCTAAGAAGAAA
AAAATCACGCTCTGTAGGATTTGAACCTACGACATCGGGTTTTGGAGACCCACGTTCTAC
CGAACTGAACTAAGAGCGCTTTCTTATCAGAATAGATAAGACTGTAAACAAAAGGATTCT
TTTCATAACCCCAATACATTTTGTATGCAGATACTAGAATAGCATGATAAAAATCAAAGA
TTATGTCCAATTTGAAGCGATCTCAATTGATCCCTCGTTACTGCTCCTTTGAGCAGTAAT
AGGTAGGGATGACAGGATTTGAACCCGTGACATTTTGTACCCAAAACAAACGCGGTACCA
AGGTGCGCCACATCCC-TTCAATTGTTACACAGTGTAATTGTATAGAATTCCTGTCTTGT
TTTCCACATGGTTATTTCCTCCATTGATATATACAAATTTTTGCTCATTTCGTCTTT---
-----------------TTGGTCTCATTTAACATATAATAGTAAAGGGAAAAGACTTCTC
TTATAGATTATATAGAAAATACTT-ATATACAATTATATACAAAATATATAAATACAGAA
CCCGTTGTAAAAATAAATTAGTCTTTTTCGGAAATTCTCGGTAAGAAAGAAGGGGATGTA
------TTTTTTTTTTTTCTGTTTTAAGAAAAGGAAAATCTTATTTCCCGAATCATTGTA
CATTTCAATTTGAATTAGCAATTCTGTGTCCAACTCTAAGCAGCCCT----TAACTACAT
ATGCATCTGATCATATA
>Solanum_gilioides_LB2004
CTTTAACTATAACCTCAGCTCTATTTATTGGTCTGAGCAAGATACGACTTATTTAAATTG
AATATTTAAAATGAACAATTCATAAAAAGAAATCCGTCTGTGGGATTACGTGTATTCTAT
ATTTACTTACATTAACAATTGTCAATTCTTGTTCATTGTCATTGAGATTCATGTCAATTC
GGATTAATATTTAGGTATCGATATTACTTC--TTTTTTTTCTCCTTTCAAACAAATAAAA
ATGATTGAAGTTTTTCTATTTGGAATCGTGTTAGGTCTAATTCCTATTACTTTGGCTGGA
TTATTCGTAACTGCATATTTACAATATAGGCGTGGTGATCAGTTGGACCTTTGATTAATT
AACATTTATTTTTGATTGACCTCCTCCTTTCTTTAATTCACAGGCACAGGAGGTCAAATT
CCGATTGTTGTGAAAGTTACTGAATGGATCTATTTTATTCTAATTCGATCTAAGAAGAAA
AAAATCACGCTCTGTAGGATTTGAACCTACGACATCGGGTTTTGGAGACCCACGTTCTAC
CGAACTGAACTAAGAGCGCTTTCTTATCAGAATAGATAAGACTGTAAACAAAAGGATTCT
TTTCATAACCCCAATACATTTTGTATGCAGATACTAGAATAGCATGATAAAAATCAAAGA
TTATGTCCAATTTGAAGCGATCTCAATTGATCCCTCGTTACTGCTCAAAGGAGCAGTAAT
AGGTAGGGATGACAGGATTTGAACCTGTGACATTTTGTACCCAAAACAAACGCGCTACCA
AGCTGCGCCACATCCC-TTCAATTGTTACACAGTGTAATTGTATAGAATTCCTGTCTTGT
TTTCCACATGGTTATTTCCTCCATTGATATATACAAATTTCTGCTCATTTCGTCTTT---
-----------------TTGGTCTCATTTAACATATAATAGTAAAGGGAAAAGACTTCTC
GTATAGATTATATAGAAAATACTT-ATATACAATTATATACAAAATATATAAATACAGAA
CCCGTCGTAAAAATAAATTAGTCTTTTTCGGAAATTCTCGGTAAGAAAGAAGGGGATGTA
------TTTTTTTTTTTTCTGTTTTAAGAAACGGAAAATCTTATTTCCTGAATCATTGTA
CATTTCCATTTGAATTAGGAATTCTGTGTCCAACTCTAAGCAGCCCT----TAACTACAG
ATGCATCTGATCATATA
>Solanum_huayavillense_LB336
CTTTAACTATAACCTCAGCTCTATTTATTGGTCTGAGCAAGATACGACTTATTTAAATTG
AATATTTAAAATGAACAATTCATAAAAAGAAATCCGTCTGTGGGATTACGTGTATTCTAT
ATTTACTTACATTACCAATTGTCAATTCTTGTTCATTGTCATTGAGATTCATGTCAATTC
GGATTAATATTTAGGTATCGATATTACTTC-TTTTTTTTTCTCCTTTCAAACAAATAAAA
ATGATTGAAGTTTTTCTATTTGGAATCGTGTTAGGTCTAATTCCTATTACTTTGGCTGGA
TTATTCGTAACTGCATATTTACAATATAGGCGTGGTGATCAGTTGGACCTTTGATTAATT
AACATTTATTTTTGATTGACCTCCTCCTTTCTTTAATTCACAGGCCCAGGAGGTCAAATT
CCGATTGTTGTGAAAGTTACTGAATGGATCTATTTTATTCTAATTCGATCTAAGAAGAAA
AAAATCACGCTCTGTAGGATTTGAACCTACGACATCGGGTTTTGGAGACCCGCGTTCTAC
CGAACTGAACTAAGAGCGCTTTCTTATCAGAATAGATAAGACTGTAAACAAAAGGATTCT
TTTCATAACCCCAATACATTTTGTATGCAGATACTAGAATAGCATGATAAAAATCAAGGA
TTATGTCCAATTTGAAGCGATCTCAATTGATCCCTCGTTACTGCTCCTTTGAGCAGTAAT
AGGTAGGGATGACAGGATTTGAACCCGTGACATTTTGTACCCAAAACAAACGCGCTACCA
AGCTGCGCCACATCCC-TTCAATTGTTACACAGTGTAATTGTATAGAATTCCTGTCTTGT
TTTCCACATGGTTATTTCCTTCATTGATATATACGAATTTCTGCTCATTTCGTCTTT---
-----------------TTGGTCTCATTTAACATATAATAGTAAAGGGAAAAGACTTCTC
TTATAGATTATATAGAAAATACTTAATATACAATTATATACAAAATATATAAATACGGAA
CCCGTCGTAAAAATAAATTAGTCTTTTTCGGAAATTCTCGGTAAGAAAGAAGGGGATGTA
-----TTTTTTTTTTTTTCTGTTTTAAGAAAAGGAAAATCTTATTTCCTGAATCATTGTA
CATTTAAATTTGAATTAGGAATTCTGTGTCCAATTCTAAGCAGCCCT----TAACTACAT
ATGCATCTGATCATATA
>Solanum_nigrescens_LB70
CTTTAACTATAACCTCAGCTCTATTTATTGGTCTGAGCAAGATACGACTTATTTAAATTG
AATATTTAAAATGAACAATTCATAAAAAGAAATCCGTCTGTGGGATTACGTGTATTCTAT
ATTTACTTACATTACCAATTGTCAATTCTTGTTCATTGTCATTGAGATTCATGTCAATTC
GGATTAATATTTAGGTATCGATATTACTTC-TTTTTTTTTCTCCTTTCAAACAAATAAAA
ATGATTGAAGTTTTTCTATTTGGAATCGTGTTAGGTCTAATTCCTATTACTTTGGCTGGA
TTATTCGTAACTGCATATTTACAATATAGGCGTGGTGATCAGTTGGACCTTTGATTAATT
AACATTTATTTTTGATTGACCTCCTCCTTTCTTTAATTCACAGGCCCAGGAGGTCAAATT
CCGATTGTTGTGAAAGTTACTGAATGGATCTATTTTATTCTAATTCGATCTAAGAAGAAA
AAAATCACGCTCTGTAGGATTTGAACCTACGACATCGGGTTTTGGAGACCCACGTTCTAC
CGAACTGAACTAAGAGCGCTTTCTTATCAGAATAGATAAGACTGTAAACAAAAGGATTCT
TTTCATAACCCCAATACATTTTGTATGCAGATACTAGAATAGCATGATAAAAATCAAAGA
TTATGTCCAATTTGAAGCGATCTCAATTGATCCCTCGTTACTGCTCCTTTGAGCAGTAAT
AGGTAGGGATGACAGGATTTGAACCCGTGACATTTTGTACCCAAAACAAACGCGCTACCA
AGCTGCGCCACATCCC-TTCAATTGTTACACAGTGTAATTGTATAGAATTCCTGTCTTGT
TTTCCACATGGTTATTTCCTTCATTGATATATACGAAATTCTGCTCATTTCGTCTTT---
-----------------TTGGTCTCATTTAACATATAATAGTAAAGGGAAAAGACTTCTC
TTATAGATTATATAGAAAATACTTAATATACAATTATATACAAAATATATAAATACGGAA
CCCGTCGTAAAAATAAATTAGTCTTTTTCGGAAATTCTCGGTAAGAAAGAAGGGGCTGTA
---TTTTTTTTTTTTTTTCTGTTTTAAGAAAAGGAAAATCTTATTTCCTGAATCATTGTA
CATTGAAATTTGAATTAGGAATTCTGTGTCCAATTCTAAGCAGCCCT----TAACTACAT
ATGCATCTGATCATATA
>Solanum_palitans_LB65
CTTTAACTATAACCTCAGCTCTATTTATTGGTCTGAGCAAGATACGACTTATTTAAATTG
AATATTTAAAATGAACAATTCATAAAAAGAAATCCGTCTGTGGGATTACGTGTATTCTAT
ATTTACTTACATTACCAAATGTCAATTCTTGTTCATTGTCATTGAGATTCATGTCAATTC
GGATTAATATTTAGGTATCGATATTACTTC--TTTTTTTTCTCCTTTCAAACAAATAAAA
ATGATTGAAGTTTTTCTATTTGGAATCGTGTTAGGTCTAATTCCTATTACTTTGGCTGGA
TTATTCGTAACTGCATATTTACAATATAGGCGTGGTGATCAGTTGGACCTTTGATTAATT
AACATTTATTTTTGATTGACCTCCTCCTTTCTTTAATTCACAGGCACAGGAGGTCAAATT
CCGATTGTTGTGAAAGTTACTGAATGGATCTATTTTATTCTAATTCGATCTAAGAAGAAA
AAAATCACGCTCTGTAGGATTTGAACCTACGACATCGGGTTTTGGAGACCCACGTTCTAC
CGAACTGAACTAAGAGCGCTTTCTTATCAGAATAGATAAGACTGTAAACAAAAGGATTCT
TTTCATAACCCCAATACATTTTGTATGCAGATACTAGAATAGCATGATAAAAATCAAAGA
TTATGTCCAATTTGAAGCGATCTCAATTGATCCCTCGTTACTGCTCCTTTGAGCAATAAT
AGGTAGGGATGACAGGATTTGAACCCGTGACATTTTGTACCCAAAACAAACGCGCTACCA
AGCTGCGCCACATCCC-TTCAATTGTTACACAGTGTAATTGTATAGAATTCTTGTCTTGT
TTTCCACATGGTTATTTCCTCCATTGATATATACAAATTTCTGCTCATTTCGTCTTT---
-----------------TTGGTCTCATTTAACATATAATAGTAAAGGGAAAAGACTTCTC
TTATAGATTATATAGAAAATACTT-ATATACAATTATATACAAAATATATAAATACAGAA
CCCGTCGTAAAAATAAATTAGTCTTTTTCGGAAATTCTTGGTAAGAAAGAAGGGTATGTA
---------TTTTTTTTTCTGTTTTAAGAAAAGGAAAATCTTATTTCCCGAATCATTGTA
CATTTCAATTTGAATTAGGAATTCTGTGTCCAACTCTAAGCAGCTCTTAACTAACTACAT
ATGCATCTGATCATATA
>Solanum_ptycanthum_LB3058
CTTTAACTATAACCTCAGCTCTATTTATTGGTCTGAGCAAGATACGACTTATTTAAATTG
AATATTTAAAATGAACAATTCATAAAAAGAAATCCGTCTGTGGGATTACGTGTATTCTAT
ATTTACTTACATTACCAATTGTCAATTCTTGTTCATTGTCATTGAGATTCATGTCAATTC
GGATTAATATTTAGGTATCGATATTACTTC-TTTTTTTTTCTCCTTTCAAACAAATAAAA
ATGATTGAAGTTTTTCTATTTGGAATCGTGTTAGGTCTAATTCCTATTACTTTGGCTGGA
TTATTCGTAACTGCATATTTACAATATAGGCGTGGTGATCAGTTGGACCTTTGATTAATT
AACATTTATTTTTGATTGACCTCCTCCTTTCTTTAATTCACAGGCCCAGGAGGTCAAATT
CCGATTGTTGTGAAAGTTACTGAATGGATCTATTTTATTCTAATTCGATCTAAGAAGAAA
AAAATCACGCTCTGTAGGATTTGAACCTACGACATCGGGTTTTGGAGACCCACGTTCTAC
CGAACTGAACTAAGAGCGCTTTCTTATCAGAATAGATAAGACTGTAAACAAAAGGATTTT
TTTCATAACCCCAATACATTTTGTATGCAGATACTAGAATAGCATGATAAAAATCAAAGA
TTATGTCCAATTTGAAGCGATCTCAATTGATCCCTCGTTACTGCTCCTTTGAGCAGTAAT
AGGTAGGGATGACAGGATTTGAACCCGTGACATTTTGTACCCAAAACAAACGCGCTACCA
AGCTGCGCCACATCCC-TTCAATTGTTACACAGTGTAATTGTATAGAATTCCTGTCTTGT
TTTCCACATGGTTATTTCCTTCATTGATATATACGAATTTCTGCTCATTTCGTCTTT---
-----------------TTGGTCTCATTTAACATATAATAGTAAAGGGAAAAGACTTCTC
TTATAGATTATATAGAAAATACTTAATATACAATTATATACAAAATATATAAATACGGAA
CCCGTTGTAAAAATAAATTAGTCTTTTTCGGAAATTCTCGGTAAGAAAGAAGGGGYTATA
-----TTTTTTTTTTTTTCTGTTTTAAGAAAAGGAAAATCTTATTTCCTGAATCATTGTA
CATTGAAATTTGAATTAGGAATTCTGTGTCCAATTCTAAGCAGCCCT----TAACTACAT
ATGCATCTGATCATATA
>Solanum_radicans_LB1638
CTTTAACTATAACCTCAGCTCTATTTATTGGTTTGAGCAAGATACGACTTATTTAAATTG
AATATTTAAAATGAACAATTCATAAAAAGAAATCCGTCTGTGGGATTACGTGTATTCTAT
ATTTACTTACATTACCAAATGTCAATTCTTGTTCATTGTCATTGAGATTCATGTCAATTC
GGATTAATATTTAGGTATCGATATTACTTC--TTTTTTTTCTCCTTTCAAACAAATAAAA
ATGATTGAAGTTTTTCTATTTGGAATCGTGTTAGGTCTAATTCCTATTACTTTGGCTGGA
TTATTCGTAACTGCATATTTACAATATAGGCGTGGTGATCAGTTGGACCTTTGATTAATT
AACATTTATTTTTGATTGACCTCCTCCTTTCTTTAATTCACAGGCACAGGAGGTCAAATT
CCGATTGTTGTGAAAGTTACTGAATGGATCTATTTTATTCTAATTCGATCTAAGAAGAAA
AAAATCACGCTCTGTAGGATTTGAACCTACGACATCGGGTTTTGGAGACCCACGTTCTAC
CGAACTGAACTAAGAGCGCTTTCTTATCAGAATAGATAAGACTGTAAATAAAAGGATTCT
TTTCATAACCCCAATACATTTTGTATGCAGATACTAGAATAGCATGATAAAAATCAAAGA
TTATGTCCAATTTGAAGCGATCTCAATTGATCCCTCGTTACTGCTCCTTTGAGCAGTAAT
AGGTAGGGATGACAGGATTTGAACCCGTGACATTTTGTACCCAAAACAAACGCGCTACCA
AGCTGCGCCACATCCC-TTCAATTGTTACACAGTGTAATTGTATAGAATTCCTGTCTTGT
TTTCCACATGGTTATTTCCTTCATTGATATATACAAATTTCTGCTCATTTCGTCTTT---
-----------------TTGGTCTCATTTAACATATAATAGTAAAGGGAAAAGAATTCTC
TTATAGATTATATAGAAAAAACTT-ATATACAATTATATACAAAATATATAAATACAGAA
CCCGTTGTAAAAATAAATTAGTCTTTTTCGGAAATTTTCGGTAAGAAAGAAGGGGATATA
-TTTTTTTTTTTTTTTTTCTGTTTTAAGAAAAGGAAAATCTTATTTCCCGAATCATTGTA
CATTTCAATTTGAATTAGGAATTCTGTGTCCAACTCTAAGCAGCCCT----TAACTACAT
ATGCATCTGATCATATA
>Solanum_riojense_LB544
CTTTAACTATAACCTCAGCTCTATTTATTGGTCTGAGCAAGATACGACTTATTTAAATTG
AATATTTAAAATGAACAATTCATAAAAAGAAAGCCGTCTGTGGGATTACGTGTATTCTAT
ATTTACTTACATTACCAATTGTCAATTCTTGTTCATTGTCATTGAGATTCATGTCAATTC
GGATTAATATTTAGGTATCGATATTACTTC--TTTTTTTTCTCCTTTCAAACAAATAAAA
ATGATTGAAGTTTTTCTATTTGGAATCGTGTTAGGTCTAATTCCTATTACTTTGGCTGGA
TTATTCGTAACTGCATATTTACAATATAGGCGTGGTGATCAGTTGGACCTTTGATTAATT
AACATTTATTTTTGATTGACCTCCTCCTTTCTTTAATTCACAGGCACAGGAGGTCAAATT
CCGATTGTTGTGAAAGTTACTGAATGGATCTATTTTATTCTAATTCGATCTAAGAAGAAA
AAAATCACGCTCTGTAGGATTTGAACCTACGACATCGGGTTTTGGAGACCCACGTTCTAC
CGAACTGAACTAAGAGCGCTTTCTTATCAGAATAGATAAGACTGTAAACAAAAGGATTCT
TTTCATAACCCCAATACATTTTGTATGCAGATACTAGAATAGCATGATAAAAATCAAAGA
TTATGTCCAATTTGAAGCGATCTCAAGTGATCCCTCGTTACTGCTCCTTTGAGCAGTAAT
AGGTAGGGATGACAGGATTTGAACCCGTGACATTTTGTACCCAAAACAAACGCGCTACCA
AGCTGCGCCACATCCCTTTCAATTGTTACACAGTGTAATTGTATAGAATTCCTGTCTTGT
TTTCCACATGGTTATTTCCTTCATTGATATATACAAATTTCTGCTCATTTCGTCTTT---
-----------------TTGGTCTCATTTAACATATAATAGTAAAGGGAAAAGACTTCTC
TTATAGATTATATAGAAAATACTTAATATACAATTATATACAAAATATATAAATACAGAA
CCCGTTGTAAAAATAAATTAGTCTTTTTTGGAAATTCTCGGTAAGAAAGAAGGGGATGTA
TTTTTTTTTTTTTTTTTTCTGTTTTAAGAAAAGGAAAATCTTATTTCCTGAATCATTGTA
CATTTAAATTTGAATTAGGAATTCTGTGTCCAATTCTAAGCAGCCCT----TAACTACAT
ATGCATCTGATCATATA
>Solanum_triflorum_LB861
CTTTAACTATAACCTCAGCGCTATTTATTGGTCTGAGCAAGATACGACTTATTTAAATTG
AATATTTAAAATGAACAATTCATAAAAAGAAATCCGTCTGTGGGATTACGTGTATTCTAT
ATTTACTTACATTACCAATTGTCAATTCTTGTTCATTGTCATTGAGATTCATGTCAATTC
GGATTAATATTTAGGTATCGATATTACTTC-TTTTTTTTTCTCCTTTCAAACAAATAAAA
ATGATTGAAGTTTTTCTATTTGGAATCGTGTTAGGTCTAATTCCTATTACTTTGGCTGGA
TTATTCGTAACTGCATATTTACAATATAGGCGTGGTGATCAGTTGGACCTTTGATTAATT
AACATTTATTTTTGATTGACCTCCTCCTTTCTTTAATTCACAGGCACAGGAGGTCAAATT
CCGATTGTTGTGAAAGTTACTGAATGGATCTATTTTATTCTAATTCGATCTAAGAAGAAA
AAAATCACGCTCTGTAGGATTTGAACCTACGACATCGGGTTTTGGAGACCCACGTTCTAC
CGAACTGAACTAAGAGCGCTTTCTTATCAGAATAGATAAGACTGTAAACAAAAGGATTCT
TTTCATAACCCCAATACATTTTGTATGCAGATACTAGAATAGCATGATAAAAATCAAAGA
TTATGTCCAATTTGAAGCGATCTCAATTGATCCCTCGTTACTGCTCCTTTGAGCAGTAAT
AGGTAGGGATGACAGGATTTGAACCCGTGACATTTTGTACCCAAAACAAACGCGCTACCA
AGCTGCGCCACATCCC-TTCAATTGTTACACAGTGTAATTGTATAGAATTCCTGTCTTGT
TTTCCACATGGTTATTTCCTTCATTGATATATACAAATTTCTGCTCATTTCGTCTTT---
-----------------TTGGTCTCATTTAACATATAATAGTAAAGGGAAAAGACTTCTC
TTATAGATTATATAGAAAATACTTAATATACAATTATATACAAAATATATAAATACAGAA
CCCGTCGTAAAAATAAATTAGTCTTTTTCGGAAATTCTCGGTAAGAAAGAAGGGGATGTA
------TTTTTTTTTTTTCTGTTTTAAGAAAAGGAAAATCTTATTTCCTGAATCATTGTA
CATTTAAATTTGAATTAGGAATTCTGTGTCCAATTCTAAGCAGCCCT----TAACTACAT
ATGCATCTGATCATATA
>Solanum_tripartitum_LB112
CTTTAACTATAACCTCAGCTCTATTTATTGGTCTGAGCAAGATACGACTTATTTAAATTG
AATATTTAAAATGAACAATTCATAAAAAGAAATCCGTCTGTAGGATTACGTGTATTCTAT
ATTTACTTACATTACCAAATGTCAATTCTTGTTCATTGTCATTGAGATTCATGTCAATTC
GGATTAATATTTAGGTATCGATATTACTTC-TTTTTTTTTCTCCTTTCAAACAAATAAAA
ATGATTGAAGTTTTTCTATTTGGAATCGTGTTAGGTCTAATTCCTATTACTTTGGCTGGA
TTATTCGTAACTGCATATTTACAATATAGGCGTGGTGATCAGTTGGACCTTTGATTAATT
AACATTTATTTTTGATTGACCTCCTCCTTTCTTTAATTCACAGGCACAGGAGGTCAAATT
CCGATTGTTATGAAAGTTACTGAATGGATCTATTTTATTCTAATTCGATCTAAGAAGAAA
AAAATCACGCTCTGTAGGATTTGAACCTACGACATCAGGTTTTGGAGACCCACGTTCTAC
CGAACTGAACTAAGAGCGCTTTCTTATCAGAATAGATAAGACTGTAAACAAAAGGATTCT
TTTCATAACCCCAATACATTTTGTATGCAGATACTAGAATAGCATGATAAAAATCAAAGA
TTATGTCCAATTTGAAGCGATCTCAATTGATCCCTCGTTACTGCTCCTTTGAGCAGTAAT
AGGTAGGGATGACAGGATTTGAACCCGTGACATTTTGTACCCAAAACAAACGCGCTACCA
AGCTGCGCCACATCCC-TTCAATTGTTACACAGTGTAATTGTATAGAATTCTTGTCTTGT
TTTCCACATGGTTATTTCCTCCATTGATATATACAAATTTCTGCTCATTTCGTCTTT---
-----------------TTGGTCTCATTTAACATATAATAGTAAAGGGAAAAGACTTCTC
TTATAGATTATATAGAAAATACTT-ATATACAATTATATACAAAATATATAAATACAGAA
CCCGTCGTAAAAATAAATTAGTCTTTTTCGGAAATTCTTGGTAAGAAAGAAGGGTATGTA
--------TTTTTTTTTTCTGTTTTAAGAAAAGGAAAATCTTATTTCCCGAATCATTGTA
CATTTCAATTTNAATTAGGAATTCTGTGTCCAACTCTAAGCAGCTCTTAACTAACTACAT
ATGCATCTGATCATATA
