# Supplementary material for: Predicting Plastid Marker Variation: Can Complete Plastid Genomes from Closely Related Species Help?
Source: PLoS One. 2013 Nov 29;8(11):e82266. doi: 10.1371/journal.pone.0082266 (PMC3843732; doi:10.1371/journal.pone.0082266)
Supplement: File S2 — Aligned sequence files for the Morelloid clade. (ZIP) [file pone.0082266.s002.zip › Morelloid_clade_alignments/Morelloids_psbK-I.fst]

>Solanum_aloysiifolium_LB856
TCGAGTAGTTTTTTCTTCGGCAAATTGCCCGAGGCCTATGCTTTTTTGAATCCAATCGTA
GATATTATGCCCGTCATACCTCTGTTCTTTTTTCTCTTAGCCTTTGTTTGGCAAGCTGCT
GTAAGTTTTCGATGAGATCCTTAATAATATCCTAGAAAATTCATGATTTATTCGAGAAAA
AATTCTAAAATAAATAAAATCAGATAAGCTTTACCGTTTGAAATCTCGATTCAAACATTG
AAATTCTTGGATAGTCACGAGAAATCCGGCTTAACTTATTTCCTTCTTTTTTGGCGCTTT
CCTTTCCAGTGAAAGACCTTATTAGGCTCCTCTTGTGTATATCAAAAATTTGGTTAATGA
CCAACTCTTAATTATAAAAGAATTTAGGAAAATTCTTTTAGAGAAAGAGCTTCGTTGCTT
GGTGTCAAACTAGGATATGCGATGGATGATCTATTCTC--TTTTTTTTTTCAAAAAAAAA
ACCATCTTGGAGATTTTGTAATGCTTACTCTCAAACTCTTCGTTTACACAGTAGTGATAT
T
>Solanum_cochabambense_LB847
TCGAGTAGTTTTTTCTTCGGCAAATTGCCCGAGGCCTATGCTTTTTTGAATCCAATCGTA
GATATTATGCCCGTCATACCTCTGTTCTTTTTTCTCTTAGCCTTTGTTTGGCAAGCTGCT
GTAAGTTTTCGATGAGATCCTTAATAATATCCTAGAAAATTCATGATTTATTCGAGAAAA
AATTCTAAAATAAATAAAATCAGATAAGCTTTACCGTTTGAAATCTCGATTCAAACATTG
AAATTCTTGGATAGTCACGAGAAATCCGGCTTAACTTATTTCCTTCTTTTTTGGCGCTTT
CCTTTCCAGTGAAAGACCTTATTAGGCTCCTCTTGTGTATATCAAAAATTTGGTTAATGA
CCAACTCTT-ATTATAAAAGAATTTAGGAAAATTCTTTTAGAGAAAGAGCTTCGTTGCTT
GGTGTCAAACTAGGATATGCGATGGATGATCTATTCTC-TTTTTTTTTTTC-AAAAAAAA
ATCATCTTGGAGATTTTGTAATGCTTACTCTCAAACTCTTCGTTTACACAGTAGTGATAT
T
>Solanum_corymbosum_LB727
TCGAGTAGTTTTTTCTTCGGCAAATTGCCCGAGGCCTATGCTTTTTTGAATCCAATCGTA
GATATTATGCCAGTCATACCTCTGTTCTTTTTTCTATTAGCCTTTGTTTGGCAAGCTGCT
GTAAGTTTTCGATGAGATCCTTAATAATATCCTAGAAAATTCATGATTTATTCGAGAAAA
AATTCTAAAATAAATAAAATCAGATAAGCTTTACCGTTTGAAATCTCGATTCAAACATTG
AAATTCTTGGATAGTCACGAGAAATCTGGCTTAACTTATTTCCTTCTTTTTTGGCGCTTT
CCTTTCCAGTGAAAGACCTTATTAGGCTCCTCTTGTGTATATAAAAAATTTGGTTAATGA
CAAACTCTT-ATTATAAAAGAATTTATGAAAATTCTTTTAGAGAAAAAGCTTCGTTGCTT
GGTGTCAAACTAGGATATGCGATGGATGATCTATTCTC--TTTTTTTTTTC-AAAAAAAA
ATCATCTTGGAGATTTTGTAATGCTTACTCTCAAACTCTTCGTTTACACAGTAGTGATAT
T
>Solanum_gilioides_LB2004
TCGAGTAGTTTTTTCTTCGGCAAATTGCCCGAGGCCTATGCTTTTTTGAATCCAATCGTA
GATTTTATGCCAGTCATACCTCTGTTCTTTTTTCTCTTAGCCTTTGTTTGGCAAGCTGCT
GTAAGTTTTCGATGAGATCGTTAATAATATCCTAGAAAATTCATGATTTATTCGAGAAAA
AATTCTAAAATAACTAAAATCAGATAAGCTTTACCGTTTGAAATCTCGATTCAAACATTG
AAATTCTTGGATAGTCACGAGAAATCCGGCTTAACTTATTTCCTTCTTTTTTGGCGCTTT
CCTTTCCAGTGAAAGACCTTATTAGGCTCCTCTTGTGTATATAAAAAATTTGGTTAATGA
CAAACTCTT-ATTATAAAAGAATTTATGAAAATTCTTTTAGAGAAAGAGCTTCGTTGCTT
GGTGTCAAACTAGGATATGCGATGGATGATCTATTCTC--TTTTTTTTTTC---AAAAAA
ATCATCTTGGAGATTTTGTAATGCTTACTCTCAAACTCTTCGTTTACACAGTAGTGATAT
T
>Solanum_huayavillense_LB336
TCGAGTAGTTTTTTCTTCGGCAAATTGCCCGAGGCCTATGCTTTTTTGAATCCAATCGTA
GATATTATGCCCGTCATACCTCTGTTCTTTTTTCTCTTAGCCTTTGTTTGGCAAGCTGCT
GTAAGTTTTCGATGAGATCCTTAATAATATCCTAGAAAATTCATGATTTATTCGAGAAAA
AATTCTAAAATAAATAAAATCAGATAAGCTTTACCGTTTGAAATCTCGATTCAAACATTG
AAATTCTTGGATAGTCACGAGAAATCCGGCTTAACTTATTTCCTTCTTTTTTGGCGCTTT
CCTTTCCAGTGAAAGACCTTATTAGGCTCCTCTTGTGTATATCAAAAATTTGGTTAATGA
CCAACTCTTAATTATAAAAGAATTTAGGAAAATTCTTTTAGAGAAAGAGCTTCGTTGCTT
GGTGTCAAACTAGGATATGCGATGGATGATCTATTCTC---TTTTTTTTTCAAAAAAAAA
ACCATCTTGGAGATTTTGTAATGCTTACTCTCAAACTCTTCGTTTACACAGTAGTGATAT
T
>Solanum_nigrescens_LB70
TCGAGTAGTTTTTTCTTCGGCAAATTGCCCGAGGCCTATGCTTTTTTGAATCCAATCGTA
GATATTATGCCCGTCATACCTCTGTTCTTTTTTCTCTTAGCCTTTGTTTGGCAAGCTGCT
GTAAGTTTTCGATGAGATCCTTAATAATATCCTAGAAAATTCATGATTTATTCGAGAAAA
AATTCTAAAATAAATAAAATCAGATAAGCTTTACCGTTTGAAATCTCGATTCAAACATTG
AAATTCTTGGATAGTCACGAGAAATCCGGCTTAACTTATTTCCTTCTTTTTTGGCGCTTT
CCTTTCCAGTGAAAGACCTTATTAGGCTCCTCTTGTGTATATCAAAAATTTGGTTAATGA
CCAACTCTT-ATTATAAAAGAATTTAGGAAAATTCTTTTAGAGAAAGAGCTTCGTTGCTT
GGTGTCAAACTAGGATATGCGATGGATGATCTATTCTCTTTTTTTTTTTTC-AAAAAAAA
ATCATCTTGGAGATTTTGTAATGCTTACTCTCAAACTCTTCGTTTACACAGTAGTGATAT
T
>Solanum_palitans_LB65
TCGAGTAGTTTTTTCTTCGGCAAATTGCCCGAGGCCTATGCTTTTTTGAATCCAATCGTA
GATATTATGCCAGTCATACCTCTGTTCTTTTTTCTCTTAGCCTTTGTTTGGCAAGCTGCT
GTAAGTTTTCGATGAGATCCTTAATAATATCCTAGAAAATTCATGATTTATTCGAGAAAA
AATTCTAAAATAAATAAAATCAGATAAGCTTTACCGTTTGAAATCTCGATTCAAACATTG
AAATTCTTGGATAGTCACGAGAAATCTGGCTTAACTTATTTCCTTCTTTTTTGTCGCTTT
CCTTTCCAGTGAAAGACCTTATTAGGCTCCTCTTGTGTATATAAAAAATTTGGTTAATGA
CAAATTCTT-ATTATAAAAGAATTTATGAAAATTCTTTTAGAGAAAAAGCTTCGTTGCTT
GGTGTCAAACTAGGATATGCGATGGATGATCTATTCTC--TTTTTTTTTTC--AAAAAAA
ATCATCTTGGAGATTTTGTAATGCTTACTCTCAAACTCTTCGTTTACACAGTAGTGATAT
T
>Solanum_ptychanthum_LB3058
TCGAGTAGTTTTTTCTTCGGCAAATTGCCCGAGGCCTATGCTTTTTTGAATCCAATCGTA
GATATTATGCCCGTCATACCTCTGTTCTTTTTTCTCTTAGCCTTTGTTTGGCAAGCTGCT
GTAAGTTTTCGATGAGATCCTTAATAATATCCTAGAAAATTCATGATTTATTCGAGAAAA
AATTCTAAAATAAATAAAATCAGATAAGCTTTACCGTTTGAAATCTCGATTCAAACATTG
AAATTCTTGGATAGTCACGAGAAATCCGGCTTAACTTATTTCCTTCTTTTTTGGCGCTTT
CCTTTCCAGTGAAAGACCTTATTAGGCTCCTCTTGTGTATATCAAAAATTTGGTTAATGA
CCAACTCTT-ATTATAAAAGAATTTAGGAAAATTCTTTTAGAGAAAGAGCTTCGTTGCTT
GGTGTCAAACTAGGATATGCGATGGATGATCTATTCTCTTTTTTTTTTTTC-AAAAAAAA
ATCATCTTGGAGATTTTGTAATGCTTACTCTCAAACTCTTCGTTTACACAGTAGTGATAT
T
>Solanum_radicans_LB1638
TCGAGTAGTTTTTTCTTCGGCAAATTGCCCGAGGCCTATGCTTTTTTGAATCCAATCGTA
GATATTATGCCAGTCATACCTCTGTTCTTTTTTCTCTTAGCCTTTGTTTGGCAAGCTGCT
GTAAGTTTTCGATGAGATCCTTAATAATATCCTAGAAAATTCATGATTTATTCGAGAAAA
AATTCTAAAATAAATAAAATCAGATAAGCTTTACCGTTTGAAATCTCGATTCAAACATTG
AAATTCTTGGATAGTCACGAGGAATCTGGCTTAACTTATTTCCTTCTTTTTTGGCACTTT
CCTTTCCAGTGAAAGACCTTATTAGGCTCCTCTTGTGTATATAAAAAATTTGGTTAATGA
CAAACTCTT-ATTATAAAAGAATTTATGAAAATTCTTTTAGAGAAAAAGCTTCGTTGCTT
GGTGTCAAACTAGGATATGCGATGGATGATCTATTCTC-TTTTTTTTTTTC--AAAAAAA
ATCATCTTGGAGATTTTGTAATGCTTACTCTCAAACTCTTCGTTTACACAGTAGTGATAT
T
>Solanum_riojense_LB544
TCGAGTAGTTTTTTCTTCGGCAAATTGCCCGAGGCCTATGCTTTTTTGAATCCAATCGTA
GATATTATGCCAGTCATACCTCTGTTCTTTTTTCTCTTAGCCTTTGTTTGGCAAGCTGCT
GTAAGTTTTCGATGAGATCCTTAATAATATCCTAGAAAATTCATGATTTATTCGAGAAAA
AATTCTAAAATAAATAAAATCAGATAAGCTTTACCGTTTGAAATCTCGATTCAAACATTG
AAATTCTTGGATAGTCACGAGAAATCCGGCTTAACTTATTTCCTTCTTTTTTGGCGCTTT
CCTTTCCAGTGAAAGACCTTATTAGGCTCCTCTTGTGTATATAAAAAATTTGGTTAATGA
CAAACTCTT-ATTATAAAAGAATTTATGAAAATTCTTTTAGAGAAAGAGCTTCGTTGCTT
GGTGTCAAACTAGGATATGCGATGGATGATCTATTCTCTTTTTTTTTTTTC-AAAAAAAA
ATCATCTTGGAGATTTTGTAATGCTTACTCTCAAACTCTTCGTTTACACAGTAGTGATAT
T
>Solanum_triflorum_LB861
TCGAGTAGTTTTTTCTTCGGCAAATTGCCCGAGGCCTATGCTTTTTTGAATCCAATCGTA
GATATTATGCCAGTCATACCTCTGTTCTTTTTTCTCTTAGCCTTTGTTTGGCAAGCTGCT
GTAAGTTTTCGATGAGATCCTTAATAATATCCTAGAAAATTCATGATTTATTCGAGAAAA
AATTCTAAAATAAATAAAATCAGATAAGCTTTACCGTTTGAAATCTCGATTCAAACATTG
AAATTCTTGGATAGTCACGAGAAATCCGGCTTAACTTATTTCCTTCTTTTTTGGCGCTTT
CCTTTCCAGTGAAAGACCTTATTAGGCTCCTCTTGTGTATATAAAAAATTTGGTTAATGA
CAAACTCTT-ATTATAAAAGAATTTATGAAAATTCTTTTAGAGAAAGAGCTTCGTTGCTT
GGTGTCAAACTAGGATATGCGATGGATGATCTATTCTC--TTTTTTTTTTC--AAAAAAA
ATCATCTTGGAGATTTTGTAATGCTTACTCTCAAACTCTTCGTTTACACAGTAGTGATAT
T
>Solanum_tripartitum_LB112
TCGAGTAGTTTTTTCTTCGGCAAATTGCCCGAGGCCTATGCTTTTTTGAATCCAATCGTA
GATATTATGCCAGTCATACCTCTGTTCTTTTTTCTCTTAGCCTTTGTTTGGCAAGCTGCT
GTAAGTTTTCGATGAGATCCTTAATAATATCCTAGAAAATTCATGATTTATTCGAGAAAA
AATTCTAAAATAAATAAAATCAGATAAGCTTTACCGTTTGAAATCTCGATTCAAACATTG
AAATTCTTGGATAGTCACGAGAAATCTGGCTTAACTTATTTCCTTCTTTTTTGTCGCTTT
CCTTTCCAGTGAAAGACCTTATTAGGCTCCTCTTGTGTATATAAAAAATTTGGTTAATGA
CAAATTCTT-ATTATAAAAGAATTTATGAAAATTCTTTTAGAGAAAAAGCTTCGTTGCTT
GGTGTCAAACTAGGATATGCGATGGATGATCTATTCTC--TTTTTTTTTTC--AAAAAAA
ATCATCTTGGAGATTTTGTAATGCTTACTCTCAAACTCTTCGTTTACACAGTAGTGATAT
T
