# Supplementary material for: Predicting Plastid Marker Variation: Can Complete Plastid Genomes from Closely Related Species Help?
Source: PLoS One. 2013 Nov 29;8(11):e82266. doi: 10.1371/journal.pone.0082266 (PMC3843732; doi:10.1371/journal.pone.0082266)
Supplement: File S2 — Aligned sequence files for the Morelloid clade. (ZIP) [file pone.0082266.s002.zip › Morelloid_clade_alignments/Morelloids_rpl32-trnL.fst]

>Solanum_aloysiifolium_LB856
AGGGGTATTGGGTAGCATTAAAGGCTTTTTCGTTAGCGAAATCTCTTTCTACCGGGAATT
CAAAAAGTTTTTTTGTACGCCAAACCAAAATAAATAAGTAATAAAACGTTAGAATAATTT
GAATCAACTTGAAAAAATAATTCAATTATT-------------------ATCTAATTGAA
TTATTTAACGATTTCCGTTTCATATTTGATATTGATTAGCTCACCAATCCATATGTAATG
GAACTCTATTCGCTTTTCTTATTGATATATAAAATAATAGAATTAGGAAATGCTCTATTT
ACTATTCACTGAATAATAACTTTGTTGTTGACAAAAGAATAAAGATCATTTCTATTCCAA
GGTGGGGAGTTTTATTTTCCCCATCGACCTATTTGCAGAATAAAATTAAAATAAAATTCT
CTATTTGCATATCTATAGAAGAACGTATATAAAAATCTTTAGTGAAAGTTAAGAACTCAT
TGAAATTAATTGATTCTATTTTGAAACCTTTTTGTTTTGTCGAACTTTCTAACTTTTGAT
TTTCTATGAATTATTATATAGACCCCCATGTATATCTTGCCCTTAACCTAATAGAGAAAA
TTGCTTAATTAAATTTTGTATGACTAATTGTGAATTTTGAGCGATGCAAAATGGGCTCTT
TTCTTTCTATTTTGTCGTCAAAATCCCTTTTTTGTTTGATTTTTGATTTCTGAAAAAAAA
AA----TAAGAAATTGCTGCTTAAACAATGAAAACAAAAACTTTTTTAACTCTATTCCTT
AATT----------------------------GAGTATAGAACGGTTTAGTTACAAGAGT
TGAATTCGAGGAAAGCATAAAATATAGGAATATAGGAA--------AGTCCCAGGTTAAA
TAAAAAA----CTAAGACTCTAAACTCAAATCGAAAATAATGAACCTTCAACCTCAAATT
CCTATTTGAACAACTTTTTATTGTTATTGATCCATGTGAATCATTACTAAACTAAAATA
>Solanum_cochabambense_LB847
AGGGGTATTGGGTAGCATTAAAGGCTTTTTCGTTAGCGAAATCTCTTTCTACCGGGAATT
CAAAAAGTTTTTTTGTACGCCAAACCAAAATAAATAAGTAATAAAACGTTAGAATAATTT
GAATCAACTTGAAAAAATAATTCAATTATT-------------------ATCTAATTGAA
TTATTTAACGATTTCCGTTTCATATTTGATATTGATTAGCTCACCAATCCATATGTAATG
GAACTCTATTCGCTTTTCTGATTGATATATAAAATAATAGAATTAGGAAATGCTCTATTT
ACTATTCACTGAATAATAACTTTGTTGTTGACAAAAGAATAAAGATCATTTCTATTCCAA
GGTGGGGAGTTTTATTTTCCCCATCGACCTATTTGCAGAATAAAATTAAAATAAAATTCT
CTATTTGCATATCTATAGAAGAACGTATATAAAAATCTTTAGTGACAGTTAAGAACTCAT
TGAAATTAATTGATTCTATTTTGAAACCTTTTTGTTTTGTCGAACTTTCTAACTTTTGAT
TTTCTATGAATTATTATATAGACCCCCATGTATATCTTGCCCTTAACCTAATAGAGAAAA
TTGCTTAATTAAATTTTGTATGACTAATTGTGAATTTTGAGCGATGCAAAATGGGCTCTT
TTCTTTCTATTTTGTCGTCAAAATCCCTTTTTTGTTTGATTTTTGATTTCTGAAAAAAAA
AAAAA-TAAGAAATTGCTGCTTAAACAATGAAAACAAAAACTTTTTTAACTCTATTCCTT
AATT----------------------------GAGTATAGAACGGTTTAGTTACAAGAGT
TGAATTCGAGGAAAGCATAAAATATAGGAATATAGGAA--------AGTCCCAGGTTAAA
TAAAAAA----CTAAGACTCTAAACTCAAATCGAAAATAATGAACCTTCAACCTCAAATT
CCTATTTGAACAACTTTTTATTGTTATTGATCCATGTGAATCATTACTAAACTAAAATA
>Solanum_corymbosum_LB727
AGGGGTATTGGGTAGCATTAAAGGCTTTTTCGTTAGCGAAATCTCTTTCTACCGGGAATT
CAAAAAGTTTTTTTGTACGCCAAACCAAAATAAATAAGTAATAAAACGTTAGAATAATTT
GAATCAACTTGAAAAAATAATTCAATTATTCTTAAATAATTCAATTATTATCTAATTGAA
TAATTTAACGATTTCCGTTCCATATTTGATAGTGATTAGCTCACCAATCCATATGTAATG
GAACTCTATTCGCTTTTCTGATTGATATATAAAATAATAAAATTAGGAAATCCTCTATTT
ACTATTCACTGAATAATAACTTTTTTGTTGACAAAAGAATAAAGATCATTTCTATTCCAA
GGTGGGGAGTTTTATTTTCCCCATCGACCTATTTGCAGAATAAAATTAAAACAAAATTCT
ATATTTGCATATCTATAGAAGAACGTATATAAAAATCTTTAGTGAAAGTTAAGAACTCAT
TGAAATTAATTGATTCTATTTTGAAACCTTTTTGTTTTGTCGAACTTTCTAACTTTTGAT
TTTCTCTGAATTATTATATAGACCCC-ATGTATATCTTGCCCTTAACCCAATAGAGAAAA
TTGCTTAATGAAATTTTGTATGACTAATTGTGAATTTTGAGCGATGCAAAATGGGTTCTT
TTCTTTCTATTTTGTCGTCAAAATCCCTTTTTTGTTTGATTT-------TTGAAAAAAAA
A-----TAAGAAATTGCTGCTTAAACAATGAAAACAAAAACTTTTTTAACTCTATTTCTT
AATT----------------------------GAGTATAGAACGGTTTAGTTACAAGAAT
TGAATTCGAGGAAAGCATAAAATATAGGAA----------------AGTCCCAGGTTAAA
TAAAAAAAAAACTAAGACTCTAAACTCAAATCGAAAATAATGAACCTTCAACCTAAAATT
CCTATTTGAACAACTTGTTATTGTTATTGATTCATGTGAATCATTACTAAATTAAAATA
>Solanum_gilioides_LB2004
AGGGGTATTGGGTAGCATTAAAGGCTTTTTCGTTAGCGAAATCTCTTTCTACCGGGAATT
CAAAAAGTTTTTTTGTACGCCAAACCAAAATAAATAAGTAATAAAACGTTAGAATAATTT
GAATCAACTTGAAAAAATAATTCAATTATTCTTAAATAATTCAATTATTATCTAATTGAA
TAATTTAACGATTTCCGTTTCATATTTGCTATTGATTAGCTCACCAATCCATATGTAATG
GAACTCTATTCGCTTTTCTGATTGATATAGAAAATAGTAGAATTAGGAACTCCTCTATTT
ACTATTCACTGAATAATAACTTTTTTGTTGACAAAAGAATAAAGATCATTTCTATTCCAA
GGTGGGGAGTTTTATTTTCCCCATCGACCTATTTGCAGAATAAAATAAAAATAAAATTCT
ATATTTGCATATCTATAGAAGAACGTATATAAAAATCTTTAGTGAAAGTTAAAAACTCAT
TGAAATTAATTGATTCTATTTTGAAACCTTTTTGTTTTGTCGAACTTTCTAACTTTTGAT
TTTCTCTGAATTATTATATAGACCCC-ATGTATATCTTGCCCTTAACCCAATAGAGAAAA
TTGCTTAATGAAATTTTGTATGACTAATTGTGAATTTTGAGCGATGCAAAATGGGCTCTT
TTCTTTCGATTTTGTCGTCAAAATCCCTTTTTTGTTTGATTTTTGATTTCTGAAAAAAAA
AAAAA-TAAGAAATTGCTGCTTAAACAATGAAAACCAAAACTTTTTTAACTCTATTCCTT
AATT----------------------------GAGTATAGAACGGTTTAGTTACAAGAGT
TGAATTCGAGGAAAGCATAAAATATAGGAA----------------AGTCCCAGGTTAAA
TAAAAAAAAA-CTAAGACTCTAAACTCAAATCGAAAATAATGAACCTTCAACCTCAAATT
CCTATTTGAACAACTTTTTATTGTTATTGATCCATGTGAATCATTACTAAACTAAAATA
>Solanum_huayavillense_LB336
AGGGGTATTGGGTAGCATTAAAGGCTTTTTCGTTAGCGAAATCTCTTTCTACCGGGAATT
CAAAAAGTTTTTTTGTACGCCAAACCAAAATAAATAAGTAATAAAACGTTAGAATAATTT
GAATCAACTTGAAAAAATAATTCAATTAGA-------------------TAATAATTGAA
TTATTTAACGATTTCCGTTTCATATTTGATATTGATTAGCTCACCAATCCATATGTAATG
GAACTCTATTCGCTTTTCTTATTGATATATAAAATAATAGAATTAGGAAATGCTCTATTT
ACTATTCACTGAATAATAACTTTGTTGTTGACAAAAGAATAAAGATCATTTCTATTCCAA
GGTGGGGAGTTTTATTTTCCCCATCGACCTATTTGCAGAATAAAATTAAAATAAAATTCT
CTATTTGTATATCTATAGAAGAACGTATATAAAAATCTTTAGTGAAAGTTAAGAACTCAT
TGAAATTAATTGATTCTATTTTGAAACCTTTTTGTTTTGTCGAACTTTCTAACTTTTGAT
TTTCTATGAATTATTATATAGACCCCCATGTATATCTTGCCCTTAACCTAATAGAGAAAA
TTGCTTAATTAAATTTTGTATGACTAATTGTGAATTTTGAGCGATGCAAAATGGGCTCTT
TTCTTTCTATTTTGTCGTCAAAATCCCTTTTTCGTTTGATTTTTGATTTCTGAAAAAAAA
AA----TAAGAAATTGCTGCTTAAACAATGAAAACAAAAACTTTTTTAACTCTATTCCTT
AATT----------------------------GAGTATAGAACGGTTTAGTTACAAGAGT
TGAATTCGAGGAAAGCATAAAATATAGGAATATAGGAATATAGGAAAGTCCCAGGTTAAA
TAAAAAA----CTAAGACTCTAAACTCAAATCGAAAATAATGAACCTTCAACCTCAAATT
CCTATTTGAACAACTTTTTATTGTTATTGATCCATGTGAATCATTACTAAACTAAAATA
>Solanum_nigrescens_LB70
AGGGGTATTGGGTAGCATTAAAGGCTTTTTCGTTAGCGAAATCTCTTTCTACCGGGAATT
CAAAAAGTTTTTTTGTACGCCAAACCAAAATAAATAAGTAATAAAACGTTAGAATAATTT
GAATCAACTTGAAAAAATAATTCAATTAGA-------------------TAATAATTGAA
TTATTTAACGATTTCCGTTTCATATTTGATATTGATTAGCTCACCAATCCATATGTAATG
GAACTCTATTCGCTTTTCTGATTGATATATAAAATAATAGAATTAGGAAATGCTCTATTT
ACTATTCACTGAATAATAACTTTGTTGTTGACAAAAGAATAAAGATCATTTCTATTCCAA
GGTGGGGAGTTTGATTTTCCCCATCGACCTATTTGCAGAATAAAATTAAAATAAAATTCT
CTATTTGCATATCTATAGAAGAACGTATATAAAAATCTTTAGTGAAAGTTAAGAACTCAT
TGAAATTAATTGATTCTATTTTGAAACCTTTTTGTTTTGTCGAACTTTCTAACTTTTGAT
TTTCTATGAATTATTATATAGACCCCCATGTATATCTTGCCCTTAACCTAATAGAGAAAA
TTGCTTAATTAAATTTTG----ACTAATTGTGAATTTTGAGCGATGCAAAATGGGCTCTT
TTCTTTCTATTTTGTCGTCAAAATCCCTTTTTTGTTTGATTTTTGATTTCTGAAAAAAAA
AAAA--TAAGAAATTGCTGCTTAAACAATGAAAACAAAAACTTTTTTAACTCTATTCCTT
AATT----------------------------GAGTATAGAACGGTTTAGTTACAAGAGT
TGAATTCGAGGAAAGCATAAAATATAGGAATATAGGAA--------AGTCCCAGGTTAAA
TAAAAAA----CTAAGACTCTAAACTCAAATCGAAAATAATGAACCTTCAACCTCAAATT
CCTATTTGAACAACTTTTTATTGTTATTGATCCATGTGAATCATTACTAAACTAAAATA
>Solanum_palitans_LB65
AGGGGTATTGGGTAGCATTAAAGGCTTTTTCGTTAGCGAAATCTCTTTCTACCGGGAATT
CAAAAAGTTTTTTTGTACGCCAAACCAAAATAAATAAGTAATAAAACGTTAGAATAATTT
GAATCAACTTGAAAAAATTATTCAATTATT-------------------ACCTAATTGAA
TAATTTAACGATTTCCGTTCCATATTTGATAGTGATTAGCTCACCAATCCATATGTAATG
GAACTCTATTCGCTTTTCTGATTGATATATAAAATAATAAAATTAGGAAATCCTCTATTT
ACTATTCACTGAATAATAACTTTTTTGTTGACAAAAGAATAAAGATCATTTCTATTCCAA
GGTGGGGAGTTTTATTTTCCCCATCGACTTATTTGCAGAATAAAATTAAAACAAAATTCT
ATATTTGCATATCTATAGAAGAACGTATATAAAAATCTTTAGTGAAAGTTAAGAACTCAT
TGAAATTAATTGATTCTATTTTGAAACCTTTTTGTTTTGTCGAACTTTCTAACTTTTGAT
TTTCTCTGAATTATTATATAGACCCC-ATGTATATCTTGCCCTTAACCCAATAGAGAAAA
TTGCTTAATGAAATTTTGTATGACTAATTGTGAATTTTGAGCGATGCAAAATGGGTTCTT
TTCTTTCTATTTTGTCGTCAAAATCCCTTTTTTGTTTGATTT-------TTGAAAAAAAA
AA----TAAGAAATTGCTGCTTAAACAATGAAAACAAAAACTTTTTTAACTCTATTCCTT
AATT----------------------------GAGTATCGAACGGTTTAGTTACAAGAGT
TGAATTCGAGGAAAGCATAAAATATAGGAA----------------AGTCCCAGGTTAAA
TAAAAAAAAA-CTAAGACTCTAAACTCAAATCGAAAATAATGAACCTTCAACCTAAAATT
CCTATTTGAACAACTTTTTATTGTTATTGATCCATGTGAATCATTACTAAATTAAAATA
>Solanum_ptycanthum_LB3058
AGGGGTATTGGGTAGCATTAAAGGCTTTTTCGTTAGCGAAATCTCTTTCTACCGGGAATT
CAAAAAGTTTTTTTGTACGCCAAACCAAAATAAATAAGTAATAAAACGTTAGAATAATTT
GAATCAACTTGAAAAAATAATTCAATTATT-------------------ATCTAATTGAA
TTATTTAACGATTTCCGTTTCATATTTGATATTGATTAGCTCACCAATCCATATGTAATG
GAACTCTATTCGCTTTTCTGATTGATATATAAAATAATAGAATTAGGAAATGCTCTATTT
ACTATTCACTGAATAATAACTTTGTTGTTGACAAAAGAATAAAGATCATTTCTATTCCAA
GGTGGGGAGTTTGATTTTCCCCATCGACCTATTTGCAGAATAAAATTAAAATAAAATTCT
CTATTTGCATATCTATAGAAGAACGTATATAAAAATCTTTAGTGAAAGTTAAGAACTCAT
TGAAATTAATTGATTCTATTTTGAAACCTTTTTGTTTTGTCGAACTTTCTAACTTTTGAT
TTTCTATGAATTATTATATAGACCCCCATGTATATCTTGCCCTTAACCTAATAGAGAAAA
TTGCTTAATTAAATTTTG----ACTAATTGTGAATTTTGAGCGATGCAAAATGGGCTCTT
TTCTTTCTATTTTGTCGTCAAAATCCCTTTTTTGTTTGATTTTTGATTTCTGAAAAAAAA
A-----TAAGAAATTGCTGCTTAAACAATGAAAACAAAAACTTTTTGAACTCTATTCCTT
AATT----------------------------GAGTATAGAACGGTTTAGTTACAAGAGT
TGAATTCGAGGAAAGCATAAAATATAGGAATATAGGAA--------AGTCCCAGGTTAAA
TAAAAAA----CTAAGACTCTAAACTCAAATCGAAAATAATGAACCTTCAACCTCAAATT
CCTATTTGAACAACTTTTTATTGTTATTGATCCATGTGAATCATTACTAAACTAAAATA
>Solanum_radicans_LB1638
AGGGGTATTGGGTAGCATTAAAGGCTTTTTCGTTAGCGAAATCTCTTTCTACCGGGAATT
CAAAAAGTTTTTTTGTACGCCAAACCAAAATAAATAAGTAATAAAACGTTAGAATAATTT
GAATCAACTTAAAAAAATAATTCAATTATT-------------------ATCTAATTGAA
TAATTTAACGATTTCCGTTCCATATTTGATAGTGATTAGCTCACCAATCCATATGTAATG
GAACTCTATTCGCTTTTCTGATTGATATATAAAATAATAAAATTAGGAAATCCTCTATTT
ACTATTCACTGAATAATAACTTTTTTGTTGACAAAAGAATAAAGATCATTTCTATTCCAA
GGTGGGGAGTTTTATTTTCCCCATCGACCTATTTGCAGAATAAAATTAAAACAAAATTCT
ATATTTGCATATCTATAGAAGAACGTATATAAAAATCTTTAGTGAAAGTTAAGAATTCAT
TGAAATTAATTGATTCTATTTTGAAACCTTTTTGTTTTGTCGAACTTTCTAACTTTTGAT
TTTCTCTGAATTATTATATAGACCCC-ATGTATATCTTGCCCTTAACCCAATAGAGAAAA
TTGCTTAATGAAATTTTGTATGACTAATTGTGAATTTTGAGCGATGCAAAATGGGTTCTT
TTCTTTCTATTTTGTCGTCAAAATCCCTTTTTTGTTTGATTT-------TTGAAAAAAAA
AAAAAATAAGAAATTGCTGCTTAAACAATGAAAACAAAAACTTTTTTAACTCTATTCCTT
AATTTTAACTCTATTCCTTAATTGAGTTAATTGAGTATAGAACGGTTTAGTTACAAGAGT
TGAATTCGAGGAAAGCATAAAATATAGGAA----------------AGTCCCAGGTTAAA
TAAAAAAAAA-CTAAGACTCTAAACTCAAATCGAAAATAATGAACCTTCAACCTAAAATT
CCTATTTGAACAACTTGTTATTGTTATTGATCCATGTGAATCATTACTAAATTAAAATA
>Solanum_riojense_LB544
TGGGGTATTGGGTAGCATTAAAGGCTTTTTCGTTAGCGAAATCTCTTTCTACCGGGAATT
CAAAAAGTTTTTTTGTACGCCAAACCAAAATAAATAAGTAATAAAACGTTAGAATAATTT
GAATCAACTTGAAAAAATAATTCAATTATT-------------------ATCTAATTGAA
TTATTTAACGATTTCCGTTTCATATTTGATATTGATTAGCTCACCAATCCATATGTAATG
GAACTCTATTCGTTTTTCTGATTGATATATAAAATAATAGAATTAGGAAATGCTCTATTT
ACTATTCACTGAATAATAACTTTGTTGTTGACAAAAGAATAAAGATCATTTCTATTCCAA
GGTGGGGAGTTTTATTTTCCCCATCGACCTATTTGCAGAATAAAATAAAAATAAAATTCT
CTATTTGCATATCTATAGAAGAACGTATATAAAAATCTTTAGTGAAAGTTAAGAACTCAT
TGAAATTAATTGATTCTATTTTGAAACCTTTTTGTTTTGTCGAACTTTCTAACTTTTGAT
TTTCTATGAATTATTATATAGACCCCCATGTATATCTTGCCCTTAACCTAATAGAGAAAA
TTGCTTAATTAAATTTTGTATGACTAATTGTGAATTTTGAGCGATGCAAATGGGGCTCTT
TTCTTTCTATTTTGTCGTCAAAATCCCTTTTTTGTTTGATTTTTGATTTCTGAAAAAAAA
A-----TAAGAAATTGCTGCTTAAACAATGAAAACAAAAACTTTTTTAACTCTATTCCTT
AATT----------------------------GAGTATAGAACGGTTTAGTTACAAGAGT
TGAATTCGAGGAAAGCATAAAATATAGGAATATAGGAA--------AGTCCCAGGTTAAA
TAAAAAA----CTAAGACTCTAAACTCAAATCGAAAATAATGAACCTTCAACCTCAAATT
CCTATTTGAACAACTTTTTATTGTTATTGATCCATGTGAATCATTACTAAACTAAAATA
>Solanum_triflorum_LB861
AGGGGTATTGGGTAGCATTAAAGGCTTTTTCGTTAGCGAAATCTCTTTCTACCGGGAATT
CAAAAAGTTTTTTTGTACGCCAAACA------------------AACGTTAGAATAATTT
GAATCAACTTGAAAAAATAATTCAATTATT-------------------ATCTAATTGAA
TTATTTACCAATTTCCGTTTCATATTTGATATTGATTAGCTCACCAATCCATATGTAATG
GAACTCTATTCGCTTTTCTGATTGATATATAAAATAATAGAATTAGGAAATGCTCTATTT
ACTATTCACTGAATAATAACTTTTTTGTTGACAAAAGAATAAAGATCATTTCTATTCCAA
GGTGGGGAGTTTTATTTTCCCCATCGACCTATTTGCAGAATAAAATTAAAATAAAATTCT
CTATTTGCATATCTATAGAAGAACGTATATAAAAATCTTTAGTGAAAGTTAAGAACTCAT
TGAAATTAATTGATTCTATTTTGAAAGCTTTTTGTTTTGTCGAACTTTCTAACTTTTGAT
TTTCTATGAATTATTATATAGACCCCCATGTATATCTTGCCCTTAACCTAATAGAGAAAA
TTGCTTAATGAAATTTTGTATGACTAATTGTGAATTTTGAGCGATGCAAAATGGGCTCTT
TTCTTTCTATTTTGTCGTCAAAATCCCTTTTTTGTTTGATTTTTGATTTCTGAAAAAAAA
AAA---TAAGAAATTGCTGCTTAAACAATGAAAACAAAAACTTTTTGAACTCTATTCCTT
AATT----------------------------GAGTATAGAACGGTTTAGTTACAAGAGT
TGAATTCGAGGAAAGCAGAAAATATAGGAATATAGGAA--------AGTCCCAGGTTAAA
TAAAAAA----CTAAGACTCTAAACTCAAATCGAAAATAATGAACCTTCAACCTCAAATT
CCTATTTGAACAACTTTTTATTGTTATTGATCCATGTGaATCATTACTAAaCTAAAATA
>Solanum_tripartitum_LB112
AGGGGTATTGGGTAGCATTAAAGGCTTTTTCGTTAGCGAAATCTCTTTCTACCGGGAATT
CAAAAAGTTTTTTTGTACGCCAAACA------------------AACGTTAGAATAATTT
GAATCAACTTGAAAAAATAATTCAATTATT-------------------ATCTAATTGAA
TAATTTAACGATTTCCGTTCCATATTTGATAGTGATTAGCTCACCAATCCATATGTAATG
GAACTCTATTCGCTTTTCTGATTGATATATAAAATAATAAAATTAGGAAATCCTCTATTT
ACTATTCACTGAATAATAACTTTTTTGTTGACAAAAGAATAAAGATCATTTCTATTCCAA
GGTGGGGAGTTTTATTTTCCCCATCGACCTATTTGCAGAATAAAATTAAAACAAAATTCT
ATATTTGCATATCTATAGAAGAACATATATAAAAATCTTTAGTGAAAGTTAAGAACTCAT
TGAAATTAATTGATTCTATTTTGAAACCTTTTTGTTTTGTCGAACTTTCTAACTTTTGAT
TTTCTCTGAATTATTATATAGACCCC-ATGTATATCTTGCCCTTAACCCAATAGAGAAAA
TTGCTTAATGAAATTTTGTATGACTAATTGTGAATTTTGAGCGATGCAAAATGGGTTCTT
TTCTTTCTATTTTGTCGTCAAAATCCCTTTTTTGTTTGATTT-------TTGAAAAAAAA
AAAA--TAAGAAATTGCTGCTTAAACAATGAAAACAAAAACTTTTTTAACTCTATTCCTT
AATT----------------------------GAGTATCGAACGGTTTAGTTACAAGAGT
TGAATTCGAGGAAAGCATAAAATATAGGAA----------------AATCCCAGGTTAAA
TAAAAAAAAA-CTAAGACTCTAAACTCAAATCGAAAATAATGAACCTTCAACCTAAAATT
CCTATTTGAACAACTTTTTATTGTTATTGATCCATGTGAATCATTACTAAATTAAAATA
