# Supplementary material for: Predicting Plastid Marker Variation: Can Complete Plastid Genomes from Closely Related Species Help?
Source: PLoS One. 2013 Nov 29;8(11):e82266. doi: 10.1371/journal.pone.0082266 (PMC3843732; doi:10.1371/journal.pone.0082266)
Supplement: File S2 — Aligned sequence files for the Morelloid clade. (ZIP) [file pone.0082266.s002.zip › Morelloid_clade_alignments/Morelloids_trnI-trnA.fst]

>Solanum_aloysiifolium_LB856
CTTGGAGAGCGCAGTACAACGGAGAGTTGTATGCTGCGTTCGGGAAGGATGAATCGCTCC
CGAAAAGGAATCTATTGATTCTCTCCCAATTGGTTGGACCGTAGGTGCGATGATTTACTT
CACGGGCGAGGTCTCTGGTTCAAGTCCAGGATGGCCCAGCTGCGCCAGGGAAAAGAATAG
AAGAAGCATCTGACTACTTCATGCATGCTCCACTTGGCTCGGGGGGATATAGCTCAGTTG
GTAGAGCTCCGCTCTTGCAATTGGGTCGTTGCGATTACGGGTTGGATGTCTAATTGTCCA
GGCGGTAATGATAGTATCTTGTACCTGAACCGGTGGCTCACTTTTTCTAAGTAATGGGGA
AGAGGACCGAAACGTGCCACTGAAAGACTCTACTGAGACAAAGATGGGCTGTCAAGAACG
TAGAGGAGGTAGGATGGGCAGTTGGTCAGATCTAGTATGGATCGTACATGGACGGTAGTT
GGAGTCGGCGGCTCTCCCAGGGTTCCCTCATCTGAGATCTCTGGGGAAGAGGATCAAGTT
GGCCCTTGCGAACAGCTTGATGCACTATCTCCCTTCAACCCTTTGAGCGAAATGCGGCAA
AAGAAAAGGAAGGAAAATCCATGGACCGACCCCATCATCTCCACCC
>Solanum_cochabambense_LB847
CTTGGAGAGCGCAGTACAACGGAGAGTTGTATGCTGCGTTCGGGAAGGATGAATCGCTCC
CGAAAAGGAATCTATTGATTCTCTCCCAATTGGTTGGACCGTAGGTGCGATGATTTACTT
CACGGGCGAGGTCTCTGGTTCAAGTCCAGGATGGCCCAGCTGCGCCAGGGAAAAGAATAG
AAGAAGCATCTGACTACTTCATGCATGCTCCACTTGGCTCGGGGGGATATAGCTCAGTTG
GTAGAGCTCCGCTCTTGCAATTGGGTCGTTGCGATTACGGGTTGGATGTCTAATTGTCCA
GGCGGTAATGATAGTATCTTGTACCTGAACCGGTGGCTCACTTTTTCTAAGTAATGGGGA
AGAGGACCGAAACGTGCCACTGAAAGACTCTACTGAGACAAAGATGGGCTGTCAAGAACG
TAGAGGAGGTAGGATGGGCAGTTGGTCAGATCTAGTATGGATCGTACATGGACGGTAGTT
GGAGTCGGCGGCTCTCCCAGGGTTCCCTCATCTGAGATCTCTGGGGAAGAGGATCAAGTT
GGCCCTTGCGAACAGCTTGATGCACTATCTCCCTTCAACCCTTTGAGCGAAATGCGGCAA
AAGAAAAGGAAGGAAAATCCATGGACCGACCCCATCATCTCCACCC
>Solanum_corymbosum_LB727
CTTGGAGAGCGCAGTACAACGGAGAGTTGTATGCTGCGTTCGGGAAGGATGAATCGCTCC
CGAAAAGGAATCTATTGATTCTCTCCCAATTGGTTGGACCGTAGGTGCGATGATTTACTT
CACGGGCGAGGTCTCTGGTTCAAGTCCAGGATGGCCCAGCTGCGCCAGGGAAAAGAATAG
AAGAAGCATCTGACTACTTCATGCATGCTCCACTTGGCTCGGGGGGATATAGCTCAGTTG
GTAGAGCTCCGCTCTTGCAATTGGGTCGTTGCGATTACGGGTTGGATGTCTAATTGTCCA
GGCGGTAATGATAGTATCTTGTACCTGAACCGGTGGCTCACTTTTTCTAAGTAATGGGGA
AGAGGACCGAAACGTGCCACTGAAAGACTCTACTGAGACAAAGATGGGCTGTCAAGAACG
TAGAGGAGGTAGGATGGGCAGTTGGTCAGATCTAGTATGGATCGTACATGGACGGTAGTT
GGAGTCGGCGGCTCTCCCAGGGTTCCCTCATCTGAGATCTCTGGGGAAGAGGATCAAGTT
GGCCCTTGCGAACAGCTTGATGCACTATCTCCCTTCAACCCTTTGAGCGAAATGCGGCAA
AAGAAAAGGAAGGAAAATCCATGGACCGACCCCATCATCTCCACCC
>Solanum_gilioides_LB2004
CTTGGAGAGCGCAGTACAACGGAGAGTTGTATGCTGCGTTCGGGAAGGATGAATCGCTCC
CGAAAAGGAATCTATTGATTCTCTCCCAATTGGTTGGACCGTAGGTGCGATGATTTACTT
CACGGGCGAGGTCTCTGGTTCAAGTCCAGGATGGCCCAGCTGCGCCAGGGAAAAGAATAG
AAGAAGCATCTGACTACTTCATGCATGCTCCACTTGGCTCGGGGGGATATAGCTCAGTTG
GTAGAGCTCCGCTCTTGCAATTGGGTCGTTGCGATTACGGGTTGGATGTCTAATTGTCCA
GGCGGTAATGATAGTATCTTGTACCTGAACCGGTGGCTCACTTTTTCTAAGTAATGGGGA
AGAGGACCGAAACGTGCCACTGAAAGACTCTACTGAGACAAAGATGGGCTGTCAAGAACG
TAGAGGAGGTAGGATGGGCAGTTGGTCAGATCTAGTATGGATCGTACATGGACGGTAGTT
GGAGTCGGCGGCTCTCCCAGGGTTCCCTCATCTGAGATCTCTGGGGAAGAGGATCAAGTT
GGCCCTTGCGAACAGCTTGATGCACTATCTCCCTTCAACCCTTTGAGCGAAATGCGGCAA
AAGAAAAGGAAGGAAAATCCATGGACCGACCCCATCATCTCCACCC
>Solanum_huayavillense_LB336
CTTGGAGAGCGCAGTACAACGGAGAGTTGTATGCTGCGTTCGGGAAGGATGAATCGCTCC
CGAAAAGGAATCTATTGATTCTCTCCCAATTGGTTGGACCGTAGGTGCGATGATTTACTT
CACGGGCGAGGTCTCTGGTTCAAGTCCAGGATGGCCCAGCTGCGCCAGGGAAAAGAATAG
AAGAAGCATCTGACTACTTCATGCATGCTCCACTTGGCTCGGGGGGATATAGCTCAGTTG
GTAGAGCTCCGCTCTTGCAATTGGGTCGTTGCGATTACGGGTTGGATGTCTAATTGTCCA
GGCGGTAATGATAGTATCTTGTACCTGAACCGGTGGCTCACTTTTTCTAAGTAATGGGGA
AGAGGACCGAAACGTGCCACTGAAAGACTCTACTGAGACAAAGATGGGCTGTCAAGAACG
TAGAGGAGGTAGGATGGGCAGTTGGTCAGATCTAGTATGGATCGTACATGGACGGTAGTT
GGAGTCGGCGGCTCTCCCAGGGTTCCCTCATCTGAGATCTCTGGGGAAGAGGATCAAGTT
GGCCCTTGCGAACAGCTTGATGCACTATCTCCCTTCAACCCTTTGAGCGAAATGCGGCAA
AAGAAAAGGAAGGAAAATCCATGGACCGACCCCATCATCTCCACCC
>Solanum_nigrescens_LB70
CTTGGAGAGCGCAGTACAACGGAGAGTTGTATGCTGCGTTCGGGAAGGATGAATCGCTCC
CGAAAAGGAATCTATTGATTCTCTCCCAATTGGTTGGACCGTAGGTGCGATGATTTACTT
CACGGGCGAGGTCTCTGGTTCAAGTCCAGGATGGCCCAGCTGCGCCAGGGAAAAGAATAG
AAGAAGCATCTGACTACTTCATGCATGCTCCACTTGGCTCGGGGGGATATAGCTCAGTTG
GTAGAGCTCCGCTCTTGCAATTGGGTCGTTGCGATTACGGGTTGGATGTCTAATTGTCCA
GGCGGTAATGATAGTATCTTGTACCTGAACCGGTGGCTCACTTTTTCTAAGTAATGGGGA
AGAGGACCGAAACGTGCCACTGAAAGACTCTACTGAGACAAAGATGGGCTGTCAAGAACG
TAGAGGAGGTAGGATGGGCAGTTGGTCAGATCTAGTATGGATCGTACATGGACGGTAGTT
GGAGTCGGCGGCTCTCCCAGGGTTCCCTCATCTGAGATCTCTGGGGAAGAGGATCAAGTT
GGCCCTTGCGAACAGCTTGATGCACTATCTCCCTTCAACCCTTTGAGCGAAATGCGGCAA
AAGAAAAGGAAGGAAAATCCATGGACCGACCCCATCATCTCCACCC
>Solanum_palitans_LB65
CTTGGAGAGCGCAGTACAACGGAGAGTTGTATGCTGCGTTCGGGAAGGATGAATCGCTCC
CGAAAAGGAATCTATTGATTCTCTCCCAATTGGTTGGACCGTAGGTGCGATGATTTACTT
CACGGGCGAGGTCTCTGGTTCAAGTCCAGGATGGCCCAGCTGCGCCAGGGAAAAGAATAG
AAGAAGCATCTGACTACTTCATGCATGCTCCACTTGGCTCGGGGGGATATAGCTCAGTTG
GTAGAGCTCCGCTCTTGCAATTGGGTCGTTGCGATTACGGGTTGGATGTCTAATTGTCCA
GGCGGTAATGATAGTATCTTGTACCTGAACCGGTGGCTCACTTTTTCTAAGTAATGGGGA
AGAGGACCGAAACGTGCCACTGAAAGACTCTACTGAGACAAAGATGGGCTGTCAAGAACG
TAGAGGAGGTAGGATGGGCAGTTGGTCAGATCTAGTATGGATCGTACATGGACGGTAGTT
GGAGTCGGCGGCTCTCCCAGGGTTCCCTCATCTGAGATCTCTGGGGAAGAGGATCAAGTT
GGCCCTTGCGAACAGCTTGATGCACTATCTCCCTTCAACCCTTTGAGCGAAATGCGGCAA
AAGAAAAGGAAGGAAAATCCATGGACCGACCCCATCATCTCCACCC
>Solanum_ptychanthum_LB3058
CTTGGAGAGCGCAGTACAACGGAGAGTTGTATGCTGCGTTCGGGAAGGATGAATCGCTCC
CGAAAAGGAATCTATTGATTCTCTCCCAATTGGTTGGACCGTAGGTGCGATGATTTACTT
CACGGGCGAGGTCTCTGGTTCAAGTCCAGGATGGCCCAGCTGCGCCAGGGAAAAGAATAG
AAGAAGCATCTGACTACTTCATGCATGCTCCACTTGGCTCGGGGGGATATAGCTCAGTTG
GTAGAGCTCCGCTCTTGCAATTGGGTCGTTGCGATTACGGGTTGGATGTCTAATTGTCCA
GGCGGTAATGATAGTATCTTGTACCTGAACCGGTGGCTCACTTTTTCTAAGTAATGGGGA
AGAGGACCGAAACGTGCCACTGAAAGACTCTACTGAGACAAAGATGGGCTGTCAAGAACG
TAGAGGAGGTAGGATGGGCAGTTGGTCAGATCTAGTATGGATCGTACATGGACGGTAGTT
GGAGTCGGCGGCTCTCCCAGGGTTCCCTCATCTGAGATCTCTGGGGAAGAGGATCAAGTT
GGCCCTTGCGAACAGCTTGATGCACTATCTCCCTTCAACCCTTTGAGCGAAATGCGGCAA
AAGAAAAGGAAGGAAAATCCATGGACCGACCCCATCATCTCCACCC
>Solanum_radicans_LB1638
CTTGGAGAGCGCAGTACAACGGAGAGTTGTATGCTGCGTTCGGGAAGGATGAATCGCTCC
CGAAAAGGAATCTATTGATTCTCTCCCAATTGGTTGGACCGTAGGTGCGATGATTTACTT
CACGGGCGAGGTCTCTGGTTCAAGTCCAGGATGGCCCAGCTGCGCCAGGGAAAAGAATAG
AAGAAGCATCTGACTACTTCATGCATGCTCCACTTGGCTCGGGGGGATATAGCTCAGTTG
GTAGAGCTCCGCTCTTGCAATTGGGTCGTTGCGATTACGGGTTGGATGTCTAATTGTCCA
GGCGGTAATGATAGTATCTTGTACCTGAACCGGTGGCTCACTTTTTCTAAGTAATGGGAA
AGAGGACCGAAACGTGCCACTGAAAGACTCTACTGAGACAAAGATGGGCTGTCAAGAACG
TAGAGGAGGTAGGATGGGCAGTTGGTCAGATCTAGTATGGATCGTACATGGACGGTAGTT
GGAGTCGGCGGCTCTCCCAGGGTTCCCTCATCTGAGATCTCTGGGGAAGAGGATCAAGTT
GGCCCTTGCGAACAGCTTGATGCACTATCTCCCTTCAACCCTTTGAGCGAAATGCGGCAA
AAGAAAAGGAAGGAAAATCCATGGACCGACCCCATCATCTCCACCC
>Solanum_riojense_LB544
CTTGGAGAGCGCAGTACAACGGAGAGTTGTATGCTGCGTTCGGGAAGGATGAATCGCTCC
CGAAAAGGAATCTATTGATTCTCTCCCAATTGGTTGGACCGTAGGTGCGATGATTTACTT
CACGGGCGAGGTCTCTGGTTCAAGTCCAGGATGGCCCAGCTGCGCCAGGGAAAAGAATAG
AAGAAGCATCTGACTACTTCATGCATGCTCCACTTGGCTCGGGGGGATATAGCTCAGTTG
GTAGAGCTCCGCTCTTGCAATTGGGTCGTTGCGATTACGGGTTGGATGTCTAATTGTCCA
GGCGGTAATGATAGTATCTTGTACCTGAACCGGTGGCTCACTTTTTCTAAGTAATGGGGA
AGAGGACCGAAACGTGCCACTGAAAGACTCTACTGAGACAAAGATGGGCTGTCAAGAACG
TAGAGGAGGTAGGATGGGCAGTTGGTCAGATCTAGTATGGATCGTACATGGACGGTAGTT
GGAGTCGGCGGCTCTCCCAGGGTTCCCTCATCTGAGATCTCTGGGGAAGAGGATCAAGTT
GGCCCTTGCGAACAGCTTGATGCACTATCTCCCTTCAACCCTTTGAGCGAAATGCGGCAA
AAGAAAAGGAAGGAAAATCCATGGACCGACCCCATCATCTCCACCC
>Solanum_triflorum_LB861
CTTGGAGAGCGCAGTACAACGGAGAGTTGTATGCTGCGTTCGGGAAGGATGAATCGCTCC
CGAAAAGGAATCTATTGATTCTCTCCCAATTGGTTGGACCGTAGGTGCGATGATTTACTT
CACGGGCGAGGTCTCTGGTTCAAGTCCAGGATGGCCCAGCTGCGCCAGGGAAAAGAATAG
AAGAAGCATCTGACTACTTCATGCATGCTCCACTTGGCTCGGGGGGATATAGCTCAGTTG
GTAGAGCTCCGCTCTTGCAATTGGGTCGTTGCGATTACGGGTTGGATGTCTAATTGTCCA
GGCGGTAATGATAGTATCTTGTACCTGAACCGGTGGCTCACTTTTTCTAAGTAATGGGGA
AGAGGACCGAAACGTGCCACTGAAAGACTCTACTGAGACAAAGATGGGCTGTCAAGAACG
TAGAGGAGGTAGGATGGGCAGTTGGTCAGATCTAGTATGGATCGTACATGGACGGTAGTT
GGAGTCGGCGGCTCTCCCAGGGTTCCCTCATCTGAGATCTCTGGGGAAGAGGATCAAGTT
GGCCCTTGCGAACAGCTTGATGCACTATCTCCCTTCAACCCTTTGAGCGAAATGCGGCAA
AAGAAAAGGAAGGAAAATCCATGGACCGACCCCATCATCTCCACCC
>Solanum_tripartitum_LB112
CTTGGAGAGCGCAGTACAACGGAGAGTTGTATGCTGCGTTCGGGAAGGATGAATCGCTCC
CGAAAAGGAATCTATTGATTCTCTCCCAATTGGTTGGACCGTAGGTGCGATGATTTACTT
CACGGGCGAGGTCTCTGGTTCAAGTCCAGGATGGCCCAGCTGCGCCAGGGAAAAGAATAG
AAGAAGCATCTGACTACTTCATGCATGCTCCACTTGGCTCGGGGGGATATAGCTCAGTTG
GTAGAGCTCCGCTCTTGCAATTGGGTCGTTGCGATTACGGGTTGGATGTCTAATTGTCCA
GGCGGTAATGATAGTATCTTGTACCTGAACCGGTGGCTCACTTTTTCTAAGTAATGGGGA
AGAGGACCGAAACGTGCCACTGAAAGACTCTACTGAGACAAAGATGGGCTGTCAAGAACG
TAGAGGAGGTAGGATGGGCAGTTGGTCAGATCTAGTATGGATCGTACATGGACGGTAGTT
GGAGTCGGCGGCTCTCCCAGGGTTCCCTCATCTGAGATCTCTGGGGAAGAGGATCAAGTT
GGCCCTTGCGAACAGCTTGATGCACTATCTCCCTTCAACCCTTTGAGCGAAATGCGGCAA
AAGAAAAGGAAGGAAAATCCATGGACCGACCCCATCATCTCCACCC
