# Supplementary material for: Predicting Plastid Marker Variation: Can Complete Plastid Genomes from Closely Related Species Help?
Source: PLoS One. 2013 Nov 29;8(11):e82266. doi: 10.1371/journal.pone.0082266 (PMC3843732; doi:10.1371/journal.pone.0082266)
Supplement: File S2 — Aligned sequence files for the Morelloid clade. (ZIP) [file pone.0082266.s002.zip › Morelloid_clade_alignments/Morelloids_trnK-rps16.fst]

>Solanum_aloysiifolium_LB856
AAAGAAATAAAGAGATTAGACAAGACAACCAAAAACCATTGAAAGAAGAAATCGAAAAAA
ATACATTCACACTTTCTAATTCATTTAAAACATAAAATAAAACTAAATAGATCCACTTCA
TTTATCACAATGAATTATATTTCTTCGATACACTGTTGTCAATATAAATATTGAATATTG
---AAAAAAAAAAAAAAGAAATTTCAATTGAAAACAATAAAAAATAGTAAA-AAAGGGCT
TGTGTTGGATTGGAACTACAAATCTAATCCAAATAAAATAGATACAAAAAAGTATAGATG
GGAGAATAAATAAAGAATAAGTGGAAAACAAA----------ACTTAAATTTACTTAGAT
TTATTGAATCCATAATGGATTC----------AATCAAGTTAAGTGAGATAAGCAAACTT
GATTTCGTTCCGAAATGCCCGAATTTTAAATTTTGAAGATCAATAAAATAAGAGGTTTTG
TCGTTCGTTATAGAACACGGAATTCTCTGGAAGCAATGATAAATAAATACAAATAGAAAA
GGAAAGGGAGGAAATACAAAAAAATAGAAGAGAAAAGTCATACAAAGTTATATACAAATC
ACTACCCCCCTTTTTGTATTTCCTTAATTTATTTCCTTAATTGAATTTCGGTTGATTAGG
ACGAAGTTCCTTAAAAACCTCTGCCTTCTTTAAAATATCCTGAACAGTTTCTGTAGGTTG
AGCCCCTTTTTCAAGGAAATATAAAA
>Solanum_cochabambense_LB847
AAAGAAATAAAGAGATTAGACAAGACAACCAAAAACCATTGAAAGAAGAAATCGAAAAAA
ATACATTCACACTTTCTAATTCATTTAAAAGATAAACTAAAACTAAATAGATCCACTTCA
TTTATCACAATGAATTATATTTCTTCGATACACTGTTGTCAATATAAATATTGAATATTG
----AAAAAAAAAAAAAGAAATTTCAATTGAAAACAATAAAAAATAGTAAA-AAAGGGCT
TGTGTTGGATTAGAACTACAAATCTAATCCAAATAAAATAGATACAAAAAAGTATAGATG
GGAGAATAAATAAAGAATAAGTGGAAAACAAA----------ACTTAAATTTACTTAGAT
TTATTGAATCCATAATGGATTC----------AATCAAGTTAAGTGAGATAAGCAAACTT
GATTTCGTTCCGAAATGCCCGAATTTTAAATTTTGAAGATCAATAAAATAAGAGGTTTTG
TCGTTCGTTATAGAACACGGAATTCTCTGGAAGCAATGATAAATAAATACAAATAGAAAA
GGAAAGGGAGGAAATACAAAAAAATAGAAGAGAAAAGTCATACAAAGTTATATACAAATC
ACTACCCCCCTTTTTGTATTTCCTTAATTTATTTCCTTAATTGAATTTCGGTTGATTAGG
ACGAAGTTCCTTAAAAACCTCTGCCTTCTTTAAAATATCCTGAACAGTTTCTGTAGGTTG
AGCCCC-TTTTCAAGGAAATATAAAA
>Solanum_corymbosum_LB727
AAAGAAATAAAGAGATTAGACAAGACAACCAAAAATCATTGAAAGAAGAAATCTAAAAAA
ATACATTCACACTTTCTAATTCATTTAAAACATAAAATAAAACTAAATAGATCCACTTCA
TTTATCACAATGAATTATATTTGTTCGATACACTGTTGTCAATATAAATATTGACTATTG
AAAAAAAAAAAACAAAAGAAATTTCAATTGAAAACACTAAAAAATAGTAAAAAAAGGGCT
TGTGTTGGATTGGAACTACAAATCTAATCCAAATAAAATAGATACAAAAAAGTATAGATG
GGAGAATAAATAAAGAATAAGTGGAAAACAAAACTACAATTTACTTTAATTTACTTAGAT
TTATTGAATCCATAATGGATTC----------AATCAAGTTAAGTGAGATAAGCAAACTT
GATTTCATTCCGAAATGCCCGAATTTTCTATTTTGAAGATCAATAAAATAAGAGGGTTTG
----TCGTTATAGAACACGGAATTCTCTGGAAGCAATGATAAATAAATACAAATAGAAAA
GGAAAGGGAGGAAATACAAAAAAATAGAAGAGAAAAGTCATACAAAGTTATATACAAATC
ACTACCCCCCTTTTTGTATTTCCTTAATTTATTTCCTTAATTGAATTTCGGTTGATTAGG
ACGAAGTTCCTTAAAAACCTCTGCCTTCTTTAAAATATCCTGAACAGTTTCTGTAGGTTG
AGCCCCTTTGTCAAGGAAATATAAAA
>Solanum_gilioides_LB2004
AAAGAAATAAAGAGATTAGACAAGACAACCAAAAACCATTGAAAGAAGAAATCTAAAAAA
ATACATTCACACTTTCTAATTCATTTAAAACATAAAATAAAACTAAATAGATCCACTTCA
TTTATCACAATGAATTATATTTGTTCGATACACTGTTGTCAATATAAATATTGAATATTG
--AAAAAAAAAACAAAAGAAATTTCAATTGAAAACAATAAAAAATAGTAAAAAAAGGGCT
TGTGTTGGATTGGAACTACAAATCTAATCCAAATAAAATAGATACAAAAAAGTATAGATG
GGAGAATAAATAAAGAATAAGTGGAAAACAAAACTACAATTTACTTTAATTTACTTAGAT
TTATTGAATCCATAATGGATTC----------AATCAAGTTACGTGAGATAAGCAAACTT
GATTTCGTTCCGAAATGCCCGAATTTTCTATTTTGAAGATCAATAAAATAAGAGGTTTTG
----TCGTTATAGAACACGGAATTCTCTGGAAGCAATGAGAAATAAATACAAATAGAAAA
GGAAAGGGAGGAAATACAAAAAAATAGAAGAGAAAAGTCATACAAAGTTATATACAAATC
ACTACCCCCCTTTTTGTATTTCCTTAATTTATTTCCTTAATTGAATTTCGGTTGATTAGG
ACGAAGTTCCTTAAAAACCTCTGCCTTCTTTAAAATATCCTGAACAGTTTCTGTAGGTTG
AGCCCCTTTTTCAAGGAAATATAAAA
>Solanum_huayavillense_LB336
AAAGAAATAAAGAGATTAGACAAGACAACCAAAAACCATTGAAAGAAGAAATCGAAAAAA
ATACATTCACACTTTCTAATTCATTTAAAACATAAAATAAAACTAAATAGATCCACTTCA
TTTATCACAATGAATTATATTTCTTCGATACACTGTTGTCAATATAAATATTGAATATTG
----AAAAAAAACAAAAGAAATTTCAATTGAAAACAATAAAAAATAGTAAA-AAAGGGCT
TGTGTTGGATTGGAACTACAAATCTAATCCAAATAAAATAGATACAAAAAAGTATAGATG
GGAGAATAAATAAAGAATAAGTGGAAAACAAA----------ACTTAAATTTACTTAGAT
TTATTGAATCCATAATGGATTC----------AATCAAGTTAAGTGAGATAAGCAAACTT
GATTTCGTTCCGAAATGCCCGAATTTTAAATTTTGAAGATCAATAAAATAAGAGGTTTTG
TCGTTCGTTATAGAACACGGAATTCTCTGGAAGCAATGATAAATAAATACAAATAGAAAA
GGAAAGGGAGGAAATACAAAAAAATAGAAGAGAAAAGTCATACAAAGTTATATACAAATC
ACTACCCCCCTTTTTGTATTTCCTTAATTTATTTCCTTAATTGAATTTCGGTTGATTAGG
ACGAAGTTCCTTAAAAACCTCTGCCTTCTTTAAAATATCCTGAACAGTTTCTGTAGGTTG
AGCCCC-TTTTCAAGGAAATATAAAA
>Solanum_nigrescens_LB70
AAAGAAATAAAGAGATTAGACAAGACAACCAAAAACCATTGAAAGAAGAAATCGAAAAAA
ATACATTCACACTTTCTAATTCATTTCAAACATAAAATAAAACTAAATAGATCCACTTCA
TTTATCACAATGAATTATATTTCTTCGATACACTGTTGTCAATATAAATATTGAATATTG
-------AAAAAAAAAAGAAATTTCAATTGAAAACAATAAAAAATAGTAAATAAAGGGCT
TGTGTTGGATTGGAACTACAAATCTAATCCAAATAAAATAGATACAAAAAAGTATAGATG
GGAGAATAAATAAAGAATAAGTGGAAAACAAA----------ACTTAAATTTACTTAGAT
TTATTGAATCCATAATGGATTC----------AATCAAGTTAAGTGAGATAAGCAAACTT
GATTTCGTTCCGAAATGCCCGAATTTTAAATTTTGAAGATCAATAAAATAAGAGGTTTTG
TCGTTCGTTATAGAACACGGAATTCTCTGGAAGCAATGATAAATAAATACAAATAGAAAA
GGAAAGGGAGGAAATACAAAAAAATAGAAGAGAAAAGTCATACAAAGTTATATACAAATC
ACTACCCCCCTTTTTGTATTTCCTTAATTTATTTCCTTAATTGAATTTCGGTTGATTAGG
ACGAAGTTCCTTAAAAACCTCTGCCTTCTTTAAAATATCCTGAACAGTTTCTGTAGGTTG
AGCCCC-TTTTCAAGGAAATATAAAA
>Solanum_palitans_LB65
AAAGAAATAAAGAGATTAGACAAGACAACCAAAAATCATTGAAAGAAGAAATCTAAAAAA
CTACATTCACACTTTCTAATTCATTTAAAACAGAAAATAAAACTAAATAGATCCACTTCA
TTTATCACAATGAATTATATTTGTTCGATACACTGTTGTCAATATAAATATTGAATATTG
-AAAAAAAAAAACAAAAGAAATTTCAATTGAAAACACTAAAAAATAGTAAAAAAAGGGCT
TGTGTTGGATTGGAACTACAAATCTAATCCAAATAAAATAGATACAAAAAAGTATAGATG
GGAGAATAAATAAAGAATAAGTGGAAAACAAAACTACAATTTGCTTTAATTTACTTAGAT
TTATTGAATCCATAATGGATTC----------AATAAATCTAAGTGAGATAAGCAAACTT
GATTTCATTCCGAAATGCCCGAATTTTATATTTTGAAGATCAATAAAATAAGAGGGTTTG
----TCGTTATAGAACACGGAATTCTCTGGAAGCAATGATAAATAAATACAAATAGAAAA
GGAAAGGGAGGAAATACAAAAAAATAGAAGAGAAAAGTCATACAAAGTTATATACAAATC
ACTATCCCCCTTTTTGTATTTCCTTAATTTATTTCCTTAATTGAATTTCGGTTGATTAGA
ACGAAGTTCCTTAAAAACCTCTGCCTTCTTTAAAATATCCTGAACAGTTTCTGTAGGTTG
AGCCCCTTTGTCAAGGAAATATAAAA
>Solanum_ptychanthum_LB3058
AAAGAAATAAAGAGATTAGACAAGACAACCAAAAACCATTGAAAGAAGAAATCGAAAAAA
ATACATTCACACTTTCTAATTCATTTAAAACATAAAATAAAACTAAATAGATCCACTTCA
TTTATCACAATGAATTATATTTCTTCGATACACTGTTGTCAATATAAATATTGAATATTG
-----AAAAAAAAAAAAGAAATTTCAATTGAAAACAATAAAAAATAGTAAATAAAGGGCT
TGTGTTGGATTGGAACTACAAATCTAATCCAAATAAAATAGATACAAAAAAGTATAGATG
GGAGAATAAATAAAGAATAAGTGGAAAACAAA----------ACTTAAATTTACTTAGAT
TTATTGAATCCATAATGGATTC----------AATCAAGTTAAGTGAGATAAGCAAACTT
GATTTCGTTCCGAAATGCCCGAATTTTAAATTTTGAAGATCAATAAAATAAGAGGTTTTG
TCGTTCGTTATAGAACACGGAATTCTCTGGAAGCAATGATAAATAAATACAAATAGAAAA
GGAAAGGGAGGAAATACAAAAAAATAGAAGAGAAAAGTCATACAAAGTTATATACAAATC
ACTACCCCCCTTTTTGTATTTCCTTAATTTATTTCCTTAATTGAATTTCGGTTGATTAGG
ACGAAGTTCCTTAAAAACCTCTGCCTTCTTTAAAATATCCTGAACAGTTTCTGTAGGTTG
AGCCCC-TTTTCAAGGAAATATAAAA
>Solanum_radicans_LB1638
AAAGAAATAAAGAGATTAGACAAGACAACCAAAAATCATTGAAAGAAGAAATCTAAAAAA
ATACATTCACACTTTCTAATTCATTTAAAACATAAAATAAAACTAAATAGATCCACTTCA
TTTATCACAATGAATTATATTTGTTCGATACACTGTTGTCAATATAAATATTGAATATTG
--AAAAAAAAAACAAAAGAAATTTCAATTGAAAACACTAAAAAATAGTAAAAAAAGGGCT
TGTGTTGGATTGGAACTACAAATCTAATCCAAATAAAATAGATACAAAAAAGTATAGATG
GGAGAATAAATAAAGAATAAGTGGAAAACAAAACTACAATTTACTTTAATTTACTTAGAT
TTATTGAATCCATAATGGATTC----------AATCAAGTTAAGTGAGATAAGCAAACTT
GATTTCATTCCGAAATGCCCGAATTTTATATTTTGAAGATCAATAAAATAAGAGGGTTTG
----TCGTTATAGAACACGGAATTCTCTGGAAGCAATGATAAATAAATACAAATAGAAAA
GGAAAGGGAGGAAATACAAAAAAATAGAAGAGAAAAGTCATACAAAGTTATATACAAATC
ACTACCCCCCTTTTTGTATTTCCTTAATTTATTTCCTTAATTGAATTTCGGTTGATTAGG
ACGAAGTTCCTTAAAAACCTCTGCTTTCTTTAAAATATCCTGAACAGTTTCTGTAGGTTG
AGCCCCTTTGTCAAGGAAATATAAAA
>Solanum_riojense_LB544
-------------------------------AAAACCATTGAAAGAAGAAATCTAAAAAA
ATACATTCACACTTTCTAATTCATTTAAAACATAAAATAAAACTAAATAGATCCACTTCA
TTTATCACAATGAATTATATTTGTTCGATACACTGTTGTCAATATAAATATTGAATATTG
------AAAAAAAAAAAGAAATTTCAATTGAAAACAATAAAAAATAGTAAA-AAAGCGCT
TGTGTTGGATTGGAACTACAAATCTAATCCAAATAAAATAGATACAAAAAAGTATAGATG
GGAGAATAAATAAAGAATAAGTGGAAAACAAAACTACAATTTACTTAAATTTACTTAGAT
TTATTGAATCCATAATGGATTC----------AATCAAGTTAAGTGAGATAAGCAAACTT
GATTTCGTTCCGAAATGCCCGAA-TTTACATTTTGAAGATCAATAAAATAAGAGGTTTTG
TCGTTCGTTATAGAACACGGAATTCTCTGTAAGCACTGATAAATAAATACAAATAGAAAA
GGAAAGGGAGGAAATACAAAAAAATAGAAGAGAAAAGTCATACAAAGTTATATACAAATC
ACTACCCCCCTTTTTGTATTTCCTTAATTTATTTCCTTAATTGAATTTCGGTTGATTAGG
ACGAAGTTCCTTAAAAACCTCTGCCTTCTTTAAAATATCCTGAACAGTTTCTGTAGGTTG
AGCCCCTTTTTCAAGGAAATATAAAA
>Solanum_triflorum_LB861
AAATAAATAAAGAGATTAGACAAGACAACCAAAAACCATTGAAAGAAGAAATCTAAAAAA
ATACATTCACACTTTCTAATTCATTTAAAACATAAAATAAAACTAAATAGATCCACTTCA
TTTATCACAATGAATTATATTTGTTCGATACACTGTTGTCAATATAAATATTGAATATTG
-----AAAAAAAAAAAAGAAATTTCAATTGAAAACAATAAAAAATAGTAAA-AAAGGGCT
TGTGTTGGATTGGAACTACAAATCTAATCCAAATAAAATAGATACAAAAAAGTATAGATG
GGAGAATAAATAAAGAATAAGTGTAAAACAAAACTACAATTTACTTAAATTTACTTAGAT
TTATTGAATCCATAATGGATTC----------AATCAAGTTAAGTGAGATAAGCAAACTT
GATTTCGTTCCGAAATGCCCGAATTTTAAATTTTGAAGATCAATAAAATAAGAGGTTTTG
TCGTTCGTTATAGAACACGGAATTCTCTGGAAGCAATGATAAATAAATACAAATAGAAAA
GGAAAGGGAGGAAATACAAAAAAATAGAAGAGAAAAGTCATACAAAGTTATATACAAATC
ACTACCCCCCTTTTTGTATTTCCTTAATTTATTTCCTTAATTGAATTTCGGTTGATTAGG
ACGAAGTTCCTTAAAAACCTCTGCCTTCTTTAAAATATCCTGAACAGTTTCTGTAGGTTG
AGCCCC-TTTTCAAGGAAATATAAAA
>Solanum_tripartitum_LB112
AAAGAAATAAAGAGATTAGACAAGACAACCAAAAATCATTGAAAGAAGAAATCTAAAAAA
CTACATTCACACTTTCTAATTCATTTAAAACATAAAATAAAACTAAATAGATCCACTTCA
TTTATCACAATGAATTATATTTGTTCGATACACTGTTGTCAATATAAATATTGAATATTG
AAAAAAAAAAAACAAAAGAAATTTCAATTGAAAACACTAAAAAATAGTAAAAAAAGGGCT
TGTGTTGGATTGGAACTACAAATCTAATCCAAATAAAATAGATACAAAAAAGTATAGATG
GGAGAATAAATAAAGAATAAGTGGAAAACAAA----------ACTACAATTTACTTAGAT
TTATTGAATCCATAATGGCTTCAATCAAGTTAAGTCAAGTTAAGTGAGATAAGCAAACTT
GATTTCATTCCGAAATGCCCGAATTTTATATTTTGAAGATCAATAAAATAAGAGGGTTTG
----TCGTTATAGAACACGGAATTCTCTGGAAGCAATGATAAATAAATACAAATAGAAAA
GGAAAGGGAGGAAATACAAAAAAATAGAAGAGAAAAGTCATACAAAGTTATATACAAATC
ACTATCCCCCTTTTTGTATTTCCTTAATTTATTTCCTTAATTGAATTTCGGTTGATTAGA
ACGAAGTTCCTTAAAAACCTCTGCCTTCTTTAAAATATCCTGAACAGTTTCTGTAGGTTG
AGCCCCTTTGTCAAGGAAATATAAAA
