# Supplementary material for: Predicting Plastid Marker Variation: Can Complete Plastid Genomes from Closely Related Species Help?
Source: PLoS One. 2013 Nov 29;8(11):e82266. doi: 10.1371/journal.pone.0082266 (PMC3843732; doi:10.1371/journal.pone.0082266)
Supplement: File S2 — Aligned sequence files for the Morelloid clade. (ZIP) [file pone.0082266.s002.zip › Morelloid_clade_alignments/Morelloids_trnL-F.fst]

>Solanum_aloysiifolium_LB856
ATCTTTTGAAGAACTGATTAATCGGACGAGAATAAAGATAGAGTCCCGTTCTACATGTCA
ATACCGGCAACAATGAAATTTATAGTAAAAGGAAAATCCGTCGACTTTAAAAATCGTGAG
GGTTCAAGTCCCTCTATCCCCAAAAAAACTATTTAACTCCCCAACTATTTATCCGACCCC
CTTTCCTTAGCGGTTCCAAATTCCTTATCTTTCTCATTCACTCTATTCTTTTAGAAATGG
ATTTTTTTTCTAAGCGTAAATGGTTTTCTCTTATCACATTTGATATCTATGATACACATA
GAAATGAACATCTTTGAGCAAGGAATCCCTAGTTGAATGATTCCCGATCAATACAATATC
ATTACTCATACTGAAACTTACAAAGTCGTCTTTTTGAAGATCGAAGAAATTCCCCGGCTT
TGATAAAAATTTTTAATCTACTTTTGCCCTTTTAATTGACATAGACCCCAGTTCTATGAT
AAAATGAGGATACCACGCAAAGGACTGAAAATCCTCATGTT------AGCGGTTCCAATC
GAGATTGGG
>Solanum_cochabambense_LB847
ATCTTTTGAAGAACTGATTAATCGGACGAGAATAAAGATAGAGTCCCGTTCTACATGTCA
ATACCGGCAACAATGAAATTTATAGTAAAAGGAAAATCCGTCGACTTTAAAAATCGTGAG
GGTTCAAGTCCCTCTATCCCCAAAAAAACTATTTAACTCCCCAACTATTTATCCGACCCC
CTTTCCTTAGCGGTTCCAAATTCCTTATCTTTCTCATTCACTCTATTCTTTTAGAAATGG
ATTTTTTTTCTAAGCGTAAATGGTTTTCTCTTATCACATTTGATATCTATGATACACATA
GAAATGAACATCTTTGAGCAAGGAATCCCTAGTTGAATGATTCCCGATCAATACAATATC
ATTACTCATACTGAAACTTACAAAGTCGTCTTTTTGAAGATCGAAGAAATTCCCCGGCTT
TGATAAAAATTTTTAATCTACTTTTGCCCTTTTAATTGACATAGACCCCAGTTCTATGAT
AAAATGAGGATACCACGCAAAGGACTGAAAATCCTCATGTT------AGCGGTTCCAATC
GAGATTGGG
>Solanum_corymbosum_LB727
ATCTTTTGAAGAACTGATTAATCGGACGAGAATAAAGATAGAGTCCCGTTCTACATGTCA
ATACCGGCAACAATGAAATTTATAGTAAAAGGAAAATCCGTCGACTTTAAAAATCGTGAG
GGTTCAAGTCCCTCTATCCCCAAAAAGACTATTTAACTCCCCAACTATTTATCCGACCCC
CTTTCCTTAGCGGTTCTAAATTCCTTATCTTTCTCATTCACTCTATTCTTTTAGAAATGG
ATTTTTTT-CTAAGCGTAAATGGTTTTCTCTTAGCACATTTGATATCTATGATACACCTA
GAAATGAACATCTTTGAACAAGGAATCCCTAGTTGAATGATTCCCGATCAATACAATATC
ATTACTCATACTGAAACTTACAAAGTCGTCTTTTTGAAGATCGAAGAAATTCCCCGGCTT
TGATAAAAATTTTTAATCTACTTTT-------TAATTGACATAGACCCCAGTTCTATGAT
AAAATGAGGATACCACGCAAAGGACTGAAAATCCTCATGTT------AGCGGTTCCAATC
TCGATTGGG
>Solanum_gilioides_LB2004
ATCTTTTGAAGAACTGATTAATCGGACGAGAATAAAGATAGAGTCCCGTTCTACATGTCA
ATACCGGCAACAATGAAATTTATAGTAAAAGGAAAATCCGTCGATTTTAAAAATCGTGAG
GGTTCAAGTCCCTCTATCCCCAAAAATACTATTTAACTCCCCAACTATTTATCCGACCCC
CTTTCCTTAGCGGTTGCAAATTGCTTATCTTTCTCATTCACTCTATTCTTTTAGAAATGG
ATTTTTTT-CTAAGCGTAAATGGTTTTCTCTTATCACATTTGATATCTATGATACACATA
GAAATGAACATCTTTGAGCAAGGAATCCCTAGTTGAATGATTCCCGATCAATACAATATC
ATTACTCATACTGAAACTTACAAAGTCGTCTTTTTGAAGATCGAAGAAATTCCCCGGCTT
TGATAAAAATTTTTAATCGACTTTTGTCCTTTTACTTGACATAGACCC-AGTTCTATGAT
ACAATGATGATACCACGCAAAGGACTGCAAATCCTCATGTT------GGCGGTTCCAATC
GAGATTGAC
>Solanum_huyavillense_LB336
ATCTTTTGAAGAACTGATTAATCGGACGAGAATAAAGATAGAGTCCCGTTCTACATGTCA
ATACCGGCAACAATGAAATTTATAGTAAAAGGAAAATCCGTCGACTTTAAAAATCGTGAG
GGTTCAAGTCCCTCTATCCCCAAAAAAACTATTTAACTCCCCAACTATTTATCCGACCCC
CTTTCCTTAGCGGTTCCAAATTCCTTATCTTTCTCATTCACTCTATTCTTTTAGAAATGG
ATTTTTTTTCTAAGCGTAAATGGTTTTCTCTTATCACATTTGATATCTATGATACACATA
GAAATGAACATCTTTGAGCAAGGAATCCCTAGTTGAATGATTCCCGATCAATACAATATC
ATTACTCATACTGAAACTTACAAAGTCGTCTTTTTGAAGATCGAAGAAATTCCCCGGCTT
TGATAAAAATTTTTAATCTACTTTTGCCCTTTTAATTGACATAGACCCCAGTTCTATGAT
AAAATGAGGATACCACGCAAAGGACTGAAAATCCTCATGTT------AGCGGTTCCAATC
GAGATTGGG
>Solanum_nigrescens_LB70
ATCTTTTGAAGAACTGATTAATCGGACGAGAATAAAGATAGAGTCCCGTTCTACATGTCA
ATACCGGCAACAATGAAATTTATAGTAAAAGGAAAATCCGTCGACTTTAAAAATCGTGAG
GGTTCAAGTCCCTCTATCCCCAAAAAAACTATTTAACTCCCCAACTATTTATCCGACCCC
CTTTCCTTAGCGGTTCCAAATTCCTTATCTTTCTCATTCACTCTATTCTTTTAGAAATGG
ATTTTTTTTCTAAGCGTAAATGGTTTTCTCTTATCACATTTGATATCTATGATACACATA
GAAATGAACATCTTTGAGCAAGGAATCCCTAGTTGAATGATTCCCGATCAATACAATATC
ATTACTCATACTGAAACTTACAAAGTCGTCTTTTTGAAGATCGAAGAAATTCCCCGGCTT
TGATAAAAATTTTTAATCTACTTTTGCCCTTTTAATTGACATAGACCCCAGTTCTATGAT
AAAATGAGGATACCACGCAAAGGACTGAAAATCCTCATGTTCATGTTAGCGGTTCCAATC
GAGATTGGG
>Solanum_palitans_LB65
ATCTTTTGAAGAACTGATTAATCGGACGAGAATAAAGATAGAGTCCCGTTCTACATGTCA
ATACCGGCAACAATGAAATTTATAGTAAAAGGAAAATCCGTCGACTTTAAAAATCGTGAG
GGTTCAAGTCCCTCTATCCCCAAAAAGACTATTTAACTCTCCAACTATTTATCCGACCCC
CTTTCCTTAGCGGTTCCAAATTCCTTATCTTTCTCATTCACTCTATTCTTTTAGAAATGG
ATTTTTTT-CTAAGCGTAAATGGTTTTCTCTTAGCACATTTGATATCTATGATACACCTA
GAAATGAACATCTTTGAACAAGGAATCCCTAGTTGAATGATTCCCGATCAATACAATATC
ATTACTCATACTGAAACTTACAAAGTCGTCTTTTTGAAGATCGAAGAAATTCCCCGGCTT
TGATAAAAATTTTTAATCTACTTTT-------TAATTGACATAGACCCCAGTTCTATGAT
AAAATGAGGATACCACGCAAAGGACTGAAAATCCTCATGTT------AGCGGTTCCAATC
TCGATTGGG
>Solanum_ptychanthum_LB3058
ATCTTTTGAAGAACTGATTAATCGGACGAGAATAAAGATAGAGTCCCGTTCTACATGTCA
ATACCGGCAACAATGAAATTTATAGTAAAAGGAAAATCCGTCGACTTTAAAAATCGTGAG
GGTTCAAGTCCCTCTATCCCCAAAAAAACTATTTAACTCCCCAACTATTTATCCGACCCC
CTTTCCTTAGCGGTTCCAAATTCCTTATCTTTCTCATTCACTCTATTCTTTTAGAAATGG
ATTTTTTTTCTAAGCGTAAATGGTTTTCTCTTATCACATTTGATATCTATGATACACATA
GAAATGAACATCTTTGAGCAAGGAATCCCTAGTTGAATGATTCCCGATCAATACAATATC
ATTACTCATACTGAAACTTACAAAGTCGTCTTTTTGAAGATCGAAGAAATTCCCCGGCTT
TGATAAAAATTTTTAATCTACTTTTGCCCTTTTAATTGACATAGACCC-AGTTCTATGAT
AAAATGAGGATACCACGCAAAGGACTGAAAATCCTCATGTT------AGCGGTTCCAATC
GAGATTGGG
>Solanum_radicans_LB1638
ATCTTTTGAAGAACTGATTAATCGGACGAGAATAAAGATAGAGTCCCGTTCTACATGTCA
ATACCGGCAACAATGAAATTTATAGTAAAAGGAAAATCCGTCGACTTTAAAAATCGTGAG
GGTTCAAGTCCCTCTATCCCCAAAAAGACTATTTAACTCCCCAACTATTTATCCGACCCC
CTTTCCTTAGCGGTTCTAAATTCCTTATCTTTCTCATTCACTCTATTCTTTTAGAAATGG
ATTTTTTT-CTAAGCGTAAATGGTTTTCTCTTAGCACATTTGATATGTATGATACACCTA
GAAATGAACATCTTTGAACAAGGAATCCCTAGTTGAATGATTCCCGATCAATACAATATC
ATTACTCATACTGAAACTTACAAAGTCGTCTTTTTGAAGATCGAAGAAATTCCCCGGCTT
TGATAAAAATTTTTAATCTACTTTT-------TAATTGACATAGACCCCAGTTCTATGAT
AAAATGAGGATACCACGCAAAGGACTGAAAATCCTCATGTT------AGCGGTTCCAATC
TCGATTGGG
>Solanum_riojense_LB544
ATCTTTTGAAGAACTGATTAATCGGACGAGAATAAAGATAGAGTCCCGTTCTACATGTCA
ATACCGGCAACAATGAAATTTATAGTAAAAGGAAAATCCGTCGACTTTAAAAATCGTGAG
GGTTCAAGTCCCTCTATCCCCAAAAAGACTATTTAACTCCCCAACTATTTATCCGACCCC
CTTTCCTTAGCGGTTCCAAATTCCTTATCTTTCTCATTCACTCTAT----TTAGAAATGG
ATTTTTTTTCTAAGCGTAAATGGTTTTCTCTTATCACATTTGATATCTATGATACACATA
GAAATGAACATCTTTGAGCAAGGAATCCCTAGTTGAATGATTCCCGATCAATACAATATC
ATTACTCATACTGAAACTTACAAAGTCGTCTTTTTGAAGATCGAAGAAATTCCCCGGCTT
TGATAAAAATTTTTAATCTACTTTTGCCCTTTTAATTGACATAGACCCCAGTTCTATGAT
AAAATGAGGATACCATGCAAAGGACTGAAAATCCTCATGTT------AGCGGTTCCAATC
GAGATTGGG
>Solanum_triflorum_LB861
ATCTTTTGAAGAACTGATTAATCGGACGAGAATAAAGATAGAGTCCCGTTCTACATGTCA
ATACCGGCAACAATGAAATTTATAGTAAAAGGAAAATCCGTCGACTTTAAAAATCGTGAG
GGTTCAAGTCCCTCTATCCCCAAAAAGACTATTTAACTCCCCAACTATTTATCCGACCCC
CTTTCCTTAGCGGTTCCAAATTCCTTATCTTTCTCATTCACTCTATTCTTTTAGAAATGG
ATTTTTTTTCTAAGCGTAAATGGTTTTCTCTTATCACATTTGATATCTATGATACACATA
GAAATGAACATCTTTGAGCAAGGAATCCCTAGTTGAATGATTCCCGATCAATACAATATC
ATTACTCATACTGAAACTTACAAAGTCGTCTTTTTGAAGATCGAAGAAATTCCCCGGCTT
TGATAAAAATTTTTAATCTACTTTTGCCCTTTTAATTGACATAGACCCCAGTTCTATGAT
AAAATGAGGATACCACGCAAAGGACTGAAAATCCTCATGTT------AGCGGTTCCAATC
GAGATTGGG
>Solanum_tripartitum_LB112
ATCTTTTGAAGAACTGATTAATCGGACGAGAATAAAGATAGAGTCCCGTTCTACATGTCA
ATACCGGCAACAATGAAATTTATAGTAAAAGGAAAATCCGTCGACTTTAAAAATCGTGAG
GGTTCAAGTCCCTCTATCCCCAAAAAGACTATTTAACTCTCCAACTATTTATCCGACCCC
CTTTCCTTAGCGGTTCCAAATTCCTTATCTTTCTCATTCACTCTATTCTTTTAGAAATGG
ATTTTTTT-CTAAGCGTAAATGGTTTTCTCTTAGCACATTTGATATCTATGATACACCTA
GAAATGAACATCTTTGAACAAGGAATCCCTAGTTGAATGATTCCCGATCAATACAATATC
ATTACTCATACTGAAACTTACAAAGTCGTCTTTTTGAAGATCGAAGAAATTCCCCGGCTT
TGATAAAAATTTTTAATCTACTTTT-------TAATTGACATAGACCCCAGTTCTATGAT
AAAATGAGGATACCACGCAAAGGACTGAAAATCCTCATGTT------AGCGGTTCCAATC
TCGATTGGG
