# Supplementary material for: Predicting Plastid Marker Variation: Can Complete Plastid Genomes from Closely Related Species Help?
Source: PLoS One. 2013 Nov 29;8(11):e82266. doi: 10.1371/journal.pone.0082266 (PMC3843732; doi:10.1371/journal.pone.0082266)
Supplement: File S2 — Aligned sequence files for the Morelloid clade. (ZIP) [file pone.0082266.s002.zip › Morelloid_clade_alignments/Morelloids_trnS-G.fst]

>Solanum_aloysiifolium_LB856
CCACTCAGCCATCTCTCCCAATTGAAAAAGATAATTACTACATGAGATAGCACATAAGAT
AAAGGAAAGACTCTTTCTTTCTCTCTTTTCTTCTTTCTATATTATATAGATATGTACAAC
TTTTATCATCAATTTC--------CTTTA-------TCTCTTTATCTAAAGTAAAGGAAG
GGCTCAGAAGACCCAAGAATATCAAGAAAAATAAAGAAGATCTC----TTTTCTTTGTCT
TGATTTTGTTCGAAAGGACCCTCTTAGTCTCATGGCCTGGTCTGGTCAGTACCCAGCCGG
GCCTCTTTTGTTCCAAC------GAATTTGAAAACCAAAATGTCTGTTT-------ATAG
TTGTAATATTTCATTTTAATTGAATAGTTAATATTCAAGCAACAAGAAAAAATTCCCATT
TTTTAGAAAGGTAAAATATATGAAATAGAAAATTCGATCATAAAGAAAAGTATCATTTCT
CTTTCTGCTTTTTGATTTTATGTTTCCCACCTTGCTGGACGAAAAAAAAGAAGCTTTCGA
GTATTCCACAATGCATTTTTATGTTATGATTTTAGTCGTTTTGACGACCCTATACTTATC
CTATTTTAATTACCACAATTCCCCTGTTCGACAAAAGTTGCATTTGTATACAATAATCGG
ATTGTAGCGGGTATAGTTTAGTGGTAAAAGTG
>Solanum_cochabambense_LB847
CCACTCAGCCATCTCTCCCAATTGAAAAAGATAATTACTACATGAGATAGCACATAAGAT
AAAGGAAAGAATCTTTCTTTCTCTCTTTTCTTCTTTCTATATTATATAGATATGTACAAC
TTTTATCATCAATTTCCTTTATCTCTTTA-------TCTCTTTATCTAAAGTAAAGGAAG
GGCTCAGAAGACCCAAGAATATCAAGAAAAATAAAGAAGATCTC----TTTTCTTTGTCT
TGATTTTGTTCGAAAGGACCCTCTTAGTCTCATGGCCTGGTCTGGTCAGTACCCAGCCGG
GCCTCTTTTGTTCCAAC------GAATTTGAAAACCAAAATGTCTGTTT-------ATAG
TTGTAATATTTCATTTTAATTGAATAGTTAATATTCAAGCAACAAGAAAAAATTCCCATT
TTTTAGAAAGGTAAAATATATGAAATAGAAAATTCGATCATAAAGAAAAGTATCATTTCT
CTTTCTGCTTTTTGATTTTATGTTTCCCACCTTGCTGGACTAAAAAAAAGAAGCTTTCGA
GTATTCCACAATGCATTTTTATGTTATGATTTTAGTCGTTTTGACGACCCTATACTTATC
CTATTTTAATTACCACAATTCCCCTGTTCGACAAAAGTTGCATTTGTATACAATAATCGG
ATTGTAGCGGGTATAGTTTAGTGGTAAAAGTG
>Solanum_corymbosum_LB727
CCACTCAGCCATCTCTCCCAATTGAAAAAGATAATTACTACATGAGATAGCACATAAGAT
AAAGGAAAGAATCTTTCTTTCTCTCTTTTCTTCTTTCTATATTATATAGATATGTATAAC
TTTTATCATCAATTTC--------CTTTA-------TCTCTTTATCTAAAGTAAAGGAAG
GGCTCAGAAGAGCCAAGAATATCAAGAAAAATAAAGAAGACCTC----TTTTCTTTGTCT
TGATTTTGTTCGAAAGGACCCTCTTATTCTCATGGCCTGGTCTGGTCAGTACCCAGCCGG
GCCTCTTTTGTTCCAACGAATTTGAATTTGAAAACCAAAATGTCTGTTTATAGTTGTTAG
TTGTAATATTTCATTTTAATTGAATAGTTAATATTCAAGCAACAAGAAAAAATTCCCATT
TTTTATAAAAGTAAAATATATGAAATAGAAAATTCGATTA-AAAGAAAAGTAGCATTTCT
CTTTCTGCTTTTTGATTTTATATTTCCCACCTTGCTGGACTAAAAAAAAGAAGCTTTCGA
GTATTCCACAATGCATTTTTATGTTATGATTTTAGTCGTTTTGCCGACCCTAT-CTTATC
CTATTTTAATTACCACAATTCCCCTGTTCGACAAAAGTTGCATTTGTATATAATAATCGG
ATTGTAGCGGGTATAGTTTAGTGGTAAAAGTG
>Solanum_gilioides_LB2004
CCACTCAGCCATCTCTCCCAATTGAAAAAGATAATTACTACATGAGATAGCACATAAGAT
AAAGGAAAGAATCTTTCTTTCTCTCTTTTCTTCTTTCTATATTATATAGATATGTACAAC
TTTTATCATCAATTTC--------CTTTA-------TCTCTTTATCTAAAGTAAAGGAAG
GGCTCAGAAGAGCCAAGAATATCAAGAAAAATAAAGAAGACCTC----TTTTCTTTGTCT
TGATTTTGTTCGAAAGGACCCTCTTATTCTCATGGCCTGGTCTGGTCAGTACCCAGCCGG
GCCTCTTTTGTTCCAACGAATTTGAATTTGAAAACCAAAATGTCTGTTT-------CTAG
TTGTAATATTTCATTTTAATTGAATAGTTAATATTCAAGCAACAAGAACAAATTCCCATT
TTTTAGAAAAGTAAAATATATGAAATAGAAAATTCGATCA-AAAGAAAAGTATCATTTCT
CTTTCTGCTTTTTGATTTTATGTTTCCCACCTTGCTGGACTAAAAAAAAGAAGCTTTCGA
----TCCACAATGCATTTTTATGTTATGATTTTAGTCGTTTTGACGACCCTAT-CTTATC
CTATTTTAATTACCACAATTCCCCTGTTCGACAAAAGTTGCATTTGTATACAATAATCGG
ATTGTAGCGGGTATAGTTTAGTGGTAAAAGTG
>Solanum_huayavillense_LB336
CCACTCAGCCATCTCTCCCAATTGAAAAAGATAATTACTACATGAGATAGCACATAAGAT
AAAGGAAAGACTCTTTCTTTCTCTCTTTTCTTCTTTCTATATTATATAGATATGTACAAC
TTTTATCATCAATTTC--------CTTTA-------TCTCTTTATCTAAAGTAAAGGAAG
GGCTCAGAAGACCCAAGAATATCAAGACAAATAAAGAAGATCTC----TTTTCTTTGTCT
TGATTTTGTTCGAAAGGACCCTCTTAGTCTCATGGCCTGGTCTGGTCAGTACCCAGCCGG
GCCTCTTTTGTTCCAAC------GAATTTGAAAACCAAAATGTCTGTTT-------ATAG
TTGTAATATTTCATTTTAATTGAATAGTTAATATTCAAGCAACAAGAAAAAATTCCCATT
TTTTAGAAAGGTAAAATATATGAAATAGAAAATTCGATCATAAAGAAAAGTATCATTTCT
CTTTCTGCTTTTTGATTTTATGTTTCCCACCTTGCTGGACGAAAAAAAAGAAGCTTTCGA
GTATTCCACAATGCATTTTTATGTTATGATTTTAGTCGTTTTGACGACCCTATACTTATC
CTATTTTAATTACCACAATTCCCCTGTTCGACAAAAGTTGCATTTGTATACAATAATCGG
ATTGTAGCGGGTATAGTTTAGTGGTAAAAGTG
>Solanum_nigrescens_LB70
CCACTCAGCCATCTCTCCCAATTGAAAAAGATAATTACTACATGAGATAGCACATAAGAT
AAAGGAAAGAATCTTTCTTTCTCTCTTTTCTTCTTTCTATATTATATAGATATGTACAAC
TTTTATCATCAATTTC--------CTTTA-------TCTCTTTATCTAAAGTAAAGGAAG
GGCTCAGAAGACCCAAGAATATCAAGAAAAATAAAGAAGATCTC----TTTTCTTTGTCT
TGATTTTGTTCGAAAGGACCCTCTTAGTCTCATGGCCTGGTCTGGTCAGTACCCAGCCGG
GCCTCTTTTGTTCCAAC------GAATTTGAAAACCAAAATGGCTGTTT-------ATAG
TTGTAATATTTCATTTTAATTGAATAGTTAATATTCAAGCAACAAGAAAAAATTCCCATT
TTTTAGAAAGGTAAAATATATGAAATAGAAAATTCGATCATAAAGAAAAGTATCATTTCT
CTTTCTGCTTTTTGATTTTATGTTTCCCACCTTGCTGGACTAAAAAAAAGAAGCTTTCGA
GTATTCCACAATGCATTTTTATGTTATGATTTTAGTCGTTTTGACGACCCTATACTTATC
CTATTTTAATTACCACAATTCCCCTGTTCGACAAAAGTTGCATTTGTATACAATAATCGG
ATTGTAGCGGGTATAGTTTAGTGGTAAAAGTG
>Solanum_palitans_LB65
CCACTCAGCCATCTCTCCCAATTGAAAAAGATAATTACTACATGAGATAGCACATAAGAT
AAAGGAAAGAATCTTTCTTTCTCTCTTTTCTTCTTTCTATATTATATAGATATGTATAAC
TTTTATCATCAATTTCCTTTATCTCTTTATCTTTTATCTCTTTCTCTAAAGTAAAGGAAG
GGCTCAGAAGAGCCAAGAATATCAAGAAAAATAAAGAAGACCTC----TTTTCTTTGTCT
TGATTTTGTTCGAAAGGACCCTCTTATTCTCATGGCCTGGTCTGGTCAGTACCCAGCCGG
GCCTCTTTTGTTCCAACGAATTTGAATTTGAAAACCAAAATGTCTGTTTATAGTTGTTAG
TTGTAATATTTCATTTTAATTGAATAGTTAATATTCAAGCAACAAGAAAAAATTCCCATT
TTTTATAAAAGTAAAATATATGAAATAGAAAATTCGATTA-AAAGAAAAGTAGCATTTCT
CTTTCTGCTGTTTGATTTTATGTTTCCCACCTTGCTGGACTAAAAAAAAGAAGCTTTCGA
GTATTCCACAATGTATTTTTATGTTATGATTTTAGTCGTTTTGCCGACCCTAT-CTTATC
CTATTTTAATTACCACAATTCCCCTGTTCGACAAAAGTTGCATTTGTATACAATAATCGG
ATTGTAGCGGGTATAGTTTAGTGGTAAAAGTG
>Solanum_ptychanthum_LB3058
CCACTCAGCCATCTCTCCCAATTGAAAAAGATAATTACTACATGAGATAGCACATAAGAT
AAAGGAAAGAATCTTTCTTTCTCTCTTTTCTTCTTTCTATATTATATAGATATGTACAAC
TTTTATCATCAATTTC--------CTTTA-------TCTCTTTATCTAAAGTAAAGGAAG
GGCTCAGAAGACCCAAGAATATCAAGAAAAATAAAGAAAATCTC----TTTTCTTTGTCT
TGATTTTGTTCGAAAGGACCCTCTTAGTCTCATGGCCTGGTCTGGTCAGTACCCAGCCGG
GCCTCTTTTGTTCCAAC------GAATTTGAAAACCAAAATGTCTGTTT-------ATAG
TTGTAATATTTCATTTTAATTGAATAGTTAATATTCAAGCAACAAGAAAAAATTCCCATT
TTTTAGAAAGGTAAAATATATGAAATAGAAAATTCGATCATAAAGAAAAGTATCATTTCT
CTTTCTGCTTTTTGATTTTATGTTTCCCACCTTGCTGGACTAAAAAAAAGAAGCTTTCGA
GTATTCCACAATGCATTTTTATGTTATGATTTTAGTCGTTTTGACGACCCTATACTTATC
CTATTTTAATTACCACAATTCCCCTGTTCGACAAAAGTTGCATTTGTATACAATAATCGG
ATTGTAGCGGGTATAGTTTAGTGGTAAAAGTG
>Solanum_radicans_LB1638
CCACTCAGCCATCTCTCCCAATTGAAAAAGATAATTACTACATGAGATAGCACATAAGAT
AAAGGAAAGAATCTTTCTTTCTCTCTTTTCTTCTTTCTATATTATATAGATATGTATAAC
TTTTATCATCAATTTCCTTTATCTCTTTATCTTTTATCTCTTTATCTAAAGTAAAGGAAG
GGCTCAGAAGAGCCAAGAATATCAAGAAAAATAAAGAAGACCTC----TTTTCTTTGTCT
TGATTTTGTTCGAAAGGACCCTCTTATTCTCATGGCCTGGTCTGGTCAGTACCCAGCCGG
GCCTCTTTTGTTCCAACGAATTTGAATTTGAAAACCAAAATGTCTGTTTATAGTTGTTAG
TTGTAATATTTCATTTTAATTGAATAGTTAATATTCAAGCAACAAGAAAAAATTCCCATT
TTTTATAAAAGTAAAATATATGAAATAGAAAATTCGATTA-AAAGAAAAGTAGCATTTCT
CTTTCTGCTTTTTGATTTTATGTTTCCCACCTTGCTGGACTAAAAAAAAGAAGCTTTCGA
GTATTCCACAATGCATTTTTATGTTATGATTTTAGTCGTTTTGCCGACCCTAT-CTTATC
CTATTTTAATTACCACAATTCCCCTGTTCGACAAAAGTTGCATTTGTATACAATAATCGG
ATTGTAGCGGGTATAGTTTAGTGGTAAAAGTG
>Solanum_riojense_LB544
CCACTCAGCCATCTCTCCCAATTGAAAAAGATAATTACTACATGAGATAGCACATAAGAT
AAAGGAAAGAATCTTTCTTTCTCTCTTTTCTTCTTTCTATATTATATAGATATGTACAAC
TTTTATCATCAATTTC--------CTTTA-------TCTCTTTATCTAAAGTAAAGGAAG
GGCTCAGAAGAGCCAAGAATAGCAAGAAAAATAAAGAAGACCTCTTTTTTTTCTTTGTCT
TGATTTTGTTCGAAAGGCCCCTCTTATTCTCATGGCCTGGTCTGGTCAGTACCCAGCCGG
GCCTCTTTTGTTCCAAC------GAATTTGAAAACCAAAATGTCTGTTT-------ATAG
TTGTAATATTTCATTTTAATTGAATAGTTAATATTCAAGCAACAAGAAAAAATTCCCATT
TTTTAGAAAGGTAAAATATCTGAAATAGAAAATTCGATCATAAAGAAAAGTATCATTTCT
CTTTCTGCTTTTTGATTTTATGTTTCCCACCTTGCTGGACTAAAAAAAAGAAGCTTTCGA
GTATTCCACAATGCATTTTTATGTTATGATTTTAGTCGTTTTGACGACCCTATACTTATC
CTATTTTAATTACCACAACTCCCCTGTTCGACAAAAGTTGCATTTGTATACAATAATCGG
ATTGTAGCGGGTATAGTTTAGTGGTAAAAGTG
>Solanum_triflorum_LB861
CCACTCAGCCATCTCTCCCAATTGAAAAAGATAATTACTACATGAGATAGCACATAAGAT
AAAGGAAAGAATCTTTCTTTCTCTCTTTTCTTCTTTCTATATTATATAGATATGTACAAC
TTTTATCATCAATTTC--------CTTTA-------TCTCTTTATCTAAAGTAAAGGAAG
GGCTCAGAAGAGCCAAGAATATCAAGAAAAATAAAGAAGACCTC----TTTTCTTTGTCT
TGATTTTGTTCGAAAGGACCCTCTTATTCTCATGGCCTGGTCTGGTCAGTACCCAGCCGG
GCCTCTTTTGTTCCAAC------GAATTTGAAAACCAAAATGTCTGTTT-------ATAG
TTGTAATATTTCATTTTAATTGAATAGTTAATATTCAAGCAACAAGAAAAAATTCCCATT
TTTTAGAAAGGTAAAATATATGAAATAGAAAATTCGATCATAAAGAAAAGTCTCATTTCT
CTTTCTGCTTTTTGATTTTATGTTTCCCACCTTGCTGGACTAAAAAAAAGAAGCTTTCGA
GTATTCCACAATGCATTTTTATGTTATGATTTTAGTCGTTTTGACGACCCTATACTTATC
CTATTTTAATTACCACAATTCCCCTGTTCGACAAAAGTTGCATTTGTATACAATAATC--
--------------------------------
>Solanum_tripartitum_LB112
CCACTCAGCCATCTCTCCCAATTGAAAAAGATAATTACTACATGAGATAGCACATAAGAT
AAAGGAAAGAATCTTTCTTTCTCTCTTTTCTTCTTTCTATATTATATAGATATGTATAAC
TTTTATCATCAATTTCCTTTATCTCTTTATCTTTTATCTCTTTCTCTAAAGTAAAGGAAG
GGCTCAGAAGAGCCAAGAATATCAAGAAAAATAAAGAAGACCTC----TTTTCTTTGTCT
TGATTTTGTTCGAAAGGACCCTCTTATTCTCATGGCCTGGTCTGGTCAGTACCCAGCCGG
GCCTCTTTTGTTCCAACGAATTTGAATTTGAAAACCAAAATGTCTGTTTATAGTTGTTAG
TTGTAATATTTCATTTTAATTGAATAGTTAATATTCAAGCAACAAGAAAAAATTCCCATT
TTTTATAAAAGTAAAATATATGAAATAGAAAATTCGATTA-AAAGAAAAGTAGCATTTCT
CTTTCTGCTGTTTGATTTTATGTTTCCCACCTTGCTGGACTAAAAAAAAGAAGCTTTCGA
GTATTCCACAATGTATTTTTATGTTATGATTTTAGTCGTTTTGCCGACCCTAT-CTTATC
CTATTTTAATTACCACAATTCCCCTGTTCGACAAAAGTTGCATTTGTATACAATAATCGG
ATTGTAGCGGGTATAGTTTAGTGGTAAAAGTG
