# Supplementary material for: Predicting Plastid Marker Variation: Can Complete Plastid Genomes from Closely Related Species Help?
Source: PLoS One. 2013 Nov 29;8(11):e82266. doi: 10.1371/journal.pone.0082266 (PMC3843732; doi:10.1371/journal.pone.0082266)
Supplement: File S2 — Aligned sequence files for the Morelloid clade. (ZIP) [file pone.0082266.s002.zip › Morelloid_clade_alignments/Morelloids_trnT-L.fst]

>Solanum_aloysiifolium_LB856
GGAATTGGAATCTTAGTTATTAACTAGTCAATATTATATTGAATATTCTAGAGCAT-AAG
GATTAATATAGCGATCTAGAATTTCGATTTATCACAATTCTAATACTAATATTATTAAAT
AGTGATTGTAAATATTGTTAATATTCTTTTATTTTCAATTTGAATTGAATGGTAAATATT
CTTTTTCATTTCTTTTTTTGGCATTTGAAATACTTTTTATTACAGTTCTATA-TTTGATT
CTATATT----------------ATATATATCTCTCATTCTATATTTATTTCAAATTCTA
ATTGTTTAATGGAATGGTTAGTTATAACTAATGAGACATTCCTCCGCTTTCAGGCGAAAG
GGAAGATAAAAAACAAGAATCGATCGTTCAAGTATTCCAAATTGAATGGCAAAATGACAG
GAAGCGAGACATATAGATCGGGTATATATCCATCTATATTGAATTGCGGATTCCGAAATG
ATAAAATCATTTTTGATTGGACAAAAAAAGGGTCTCCTATAGAAGATAGTTAAGAAAATC
AAAGAGGAGAAAACACGTTTTCGAGATAGGAATCCGTATCTAATGAATTCAATGGTTCCA
GTATAAATGAAAGAAAAAGAAAAAGGAATGACATCACAACGAGATCCTAATCTCAAAACA
AAAAGAAAGGGGGATATGGCGAAATTGGTAGACGCTACGGACTTAATTGGATTGAGCCTT
GGTATGGAAACTTACTAAGTGATCACTTTCAAATTCAGAGAAACCCTGGAATTAACAAAA
ATGGGCAATCCTGAGCCAAATCCTGTTTTCTGAAAACAAACAAAGGTTCAGAAAAAAAGG
ATAGGTGCAGAGACTCAATGGAAGTTATTCTAACAAATGGAGTTAAATGCGTTGGTAGAG
GACTCTTTACATCGAAACTTCAGAAAGAAAAAGAATGAAGTGAAGGATAAACGTATATAC
ATACGTATTGAATACTATATCAAATGATTAATGACGACCCGAATCCGTAGTTTTTCGATA
AAAAATCGAAGAATTGGTGTGAATCCATTCTACATTGAAGAAAGAATCGAATATTCATTG
ATCAAATCATTCACTCCATAGTCTGATAG
>Solanum_cochabambense_LB847
GGAATTGGAATCTTAGTTATTAACTAGTCAATATTATATTGAATATTCTAGAGCAT-AAG
GATTAATATAGCGATCTAGAATTTCGATTTATCACAATTCTAATACTAATATTATTAAAT
AGTGATTGTAAATATTGTTAATATTCTTTTATTTTCAATTTGAATTGAATGGTAAATATT
CTTTTTCATTTCTTTTTTTGGCATTTGAAATACTTTTTATTACAGTTCTATA-TTTGATT
CTATATT----------------ATATATATCTCTCATTCTATATTTATTTCAAATTCTA
ATTGTTTAATGGAATGGTTAGTTATAACTAATGAGACATTCCTCCGCTTTCAGGCGAAAG
GGAAGATAAAAAACAAGAATCGATCGTTCAAGTATTCCAAATTGAATGGCAAAATGACAG
GAAGCGAGACATATAGATCGGGTATATATCCATCTATATTGAATTGCGGATTCCGAAATG
ATAAAATCATTTTTGATTGGACAAAAAAAGGGTCTCCTATAGAAGATAGTTAAGAAAATC
AAAGAGGAGAAAACACGTTTTCGAGATAGGAATCCGTATCTAATGAATTCAATGGTTCCA
GTATAAATGAAAGAAAAAGAAAAAGGAATGACATCACAACGAGATCCTAATCTCAAAACA
AAAAGAAAGGGGGATATGGCGAAATTGGTAGACGCTACGGACTTAATTGGATTGAGCCTT
GGTATGGAAACTTACTAAGTGATCACTTTCAAATTCAGAGAAACCCTGGAATTAACAAAA
ATGGGCAATCCTGAGCCAAATCCTGTTTTCTGAAAACAAACAAAGGTTCAGAAAAAAAGG
ATAGGTGCAGAGACTCAATGGAAGTTATTCTAACAAATGGAGTTAAATGCGTTGGTAGAG
GACTCTTTACATCGAAACTTCAGAAAGAAAAAGAATGAAGTGAAGGATAAACGTATATAC
ATACGTATTGAATACTATATCAAATGATTAATGACGACCCGAATCCGTAGTTTTTCGATA
AAAAATCGAAGAATTGGTGTGAATCCATTCTACATTGAAGAAAGAATCGAATATTCATTG
ATCAAATCATTCACTCCATAGTCTGATAG
>Solanum_corymbosum_LB727
GGAATTGGAATCTTAGTTATTAACTAGTCAATATTATATTGAATATTCTAGAGCAT-AAG
GATTAATATAGCGATCTAGAATTTCGATTTATCACAATTCTAATACTAATATTATTAAAT
AGTGATTGTAAATATTGTTAATATTCTTTTATTTTCAATTTGAATTGAATGGTAAATATT
CTTTTTCATTTCTTTTTTTGGCATTTGAAATACTTTTTATTACAGTTCTATA-TTTGATT
CTATATT----------------ATATATATCTCTCATTCTATATTTATTTCAAATTCTA
ATTGTTTAATGGAATGGTTAGTTATAACTAATGAGACATTCCTCCGCTTTCAGGCGAAAG
GGAAAATAAAAAACAAGAATCGATCGTTCAAGTATTCCAAATTGAATGGCAAAATGACAG
GAAGCGAGACATATAGATCGGGTATATATCCATCTATATTGAATTGCGGATTCCGAAATG
ATAAAATCATTTTTGATTGGACAAAAAAAGGGTTTCCTATAGAAGATAGTTAAGAAAATC
AAAGAGGAGAAAACACGTTTTCGAGATAGGAATCGGTATCTAATGAATTCAATGGTTTCA
GTATAAATGAAAGAAAAAGAAAAAGGAATGACATCACAATGAGATCCTAATCTCAAAACA
AAAAGAACGGGGGATATGGCGAAATTGGTAGACGCTACGGACTTAATTGGATTGAGCCTT
GGTATGGAAACTTACTAAGTGATCACTTTCAAATTCAGAGAAACCCTGGAATTAACAAAA
ATGGGCAATCCTGAGCCAAATCCTGTTTTCTGAAAACAACCAAAGGTTCAGAAAAAAAGG
ATAGGTGCAGAGACTCAATGGAAGCTATTCTAACAAATGGAGTTAAATGCGTTGGTAGAG
GACTCTTTACATCGAAACTTCAGAAAGAAAAAGAATGAAGTGAAGGATAAACGTATATAC
ATACGTATTGAATACTATATCAAATGATTAATGACGACCCGAATCCGTAGTTTTTCTATA
AAAAATCGAAGAATTGGTGTAAATCCATTCTACATTGCAGAAAGAATGGAATATTCATTG
ATCAAATCATTCACTCCATAGTCTGATAG
>Solanum_gilioides_LB2004
GGAATTGGAATCTTAGTTATTAACTAGTCAATATTATATTGAATATTCTAGAGCAT-AAG
GATTAATATAGCGATCTAGAATTTCGATTTATCACAATTCTAATACTAATATTATTAAAT
AGTGATTGTAAATATTGTTAATATTCTTTTATTTTCAATTTGAATTGAATGGTAAATATT
CTTTTTCATTTCTTTTTTTGGCATTTGAAATACTTTTTATTACAGTTCTATAATTTGATT
CTATTATAATTTGATTCTATATTATATATATCTCTCATTCTATATTTATTTCAAATTATA
ATTGTTTAATGGAATGGTTAGTTATAACTAATGAGACATTCCTCCGCTTTCAGGCGAAAG
GGAAGATAAAAAACAAGAATCGATCGTTCAAGTATTCCAAATTGAATGGCAAAATGACAG
GAAGCGAGACATATAGATCGGGTATATATCCATCTATATTGAATTGCGGATTCCGAAATG
ATAAAATCATTTTTGATTGGACAAAAAAAAGGTCTCCTATAGAAGATAGTTAAGAAAATC
AAAGAGTAGAAAACACGTTTTCGAGATAGGAATCGGTATCTAATGAATTCAATGGTTCCA
GTATAAATGAAAGAAAAAGAAAACGGAATGACATCACAACGAGATCCTAATCTCAAAACA
AAAAGAAAGGGGGATATGGCGAAATTGGTAGACGCTACGGACTTAATTGGATTGAGCCTT
GGTATGGAAACTTACTAAGTGATCACTTTCAAATTCAGAGAAACCCTGGAATTAACAAAA
ATGGGCAATCCTGAGCCAAATCCTGTTTTCTGAAAACAAACAAAGGTTCAGAAAAAAAGG
ATAGGTGCAGAGACTCAATGGAAGCTATTCTAACAAATGGAGTTAAATGCGTTGGTAGAG
GACTCTTTACATCGAAACTTCAGAAAGAAAAAGAATGAAGTGAAGGATAAACGTATATAC
ATACGTATTGAATACTATATCAAATGATTAATGACGACCCGAATCCGTAGTTTTTCTATA
AAAAATCGAAGAATTGGTGTGAATCCATTCTACATTGAAGAAAGACTCGAATATTCATTG
ATCAAATCATTCACTCCATAGTCTGATAG
>Solanum_huyavillense_LB336
------------------------------------------------------------
------------------------------------------------------------
------------------------------ATTTTCAATTTGAATTGAATGGTAAATATT
CTTTTTCATTTCTTTTTTTGGCATTTGAAATACTTTTTATTACAGTTCTATA-TTTGATT
CTATATT----------------ATATATATCTCTCATTCTATATTTATTTCAAATTCTA
ATTGTTTAATGGAATGGTTAGTTATAACTAATGAGACATTCCTCCSCTTTCAGGCGAAAG
GGAAGATAAAAAACAAGAATCGATCGTTCAAGTATTCCAAATTGGATGGCAAAATGACAG
GAAGCGAGACATATAGATCGGGTATATATCCATCTATATTGAATTGCGGATTCCGAAATG
ATAAAATCATTTTTGATTGGACAAAAAAAGGGTCTCCTATAGAAGATAGTTAAGAAAATC
AAAGAGGAGAAAACACGTTTTCGAGATAGGAATCCGTATCTAATGAATTCAATGGTTCCA
GTATAAATGAAAGAAAAAGAAAAAGGAATGACATCACAACGAGATCCTAATCTCAAAACA
AAAAGAAAGGGGGATATGGCGAAATTGGTAGACGCTACGGASTTAATTGGATTGAGCCTT
GGTATGGAAACTTACTAAGTGATCACTTTCAAATTCAGAGAAACCCTGGAATTAACAAAA
ATGGGCAATCCTGAGCCAAATCCTGTTTTCTGAAAACAAACAAAGGTTCAGAAAAAAAGG
ATAGGTGCAGAGACTCAATGGAAGTTATTCTAACAAATGGAGTTAAATGCGTTGGTAGAG
GACTCTTTACATCGAAACTTCAGAAAGAAAAAGAATGAAGTGAAGGATAAACGTATATAC
ATACGTATTGAATACTATCTCAAATGATTAATGACGACCCGAATCCGTAGTTTTTCGATA
AAAAATCGAAGAATTGGTGTGAATCCATTCTACATTGAAGAAAGAATCGAATATTCATTG
ATCAAATCATTCACTCCATAGTCTGATAG
>Solanum_nigrescens_LB70
GGAATTGGAATCTTAGTTATTAACTAGTCAATATTATATTGAATATTCTAGAGCAT-AAG
GATTAATATAGCGATCTAGAATTTCGATTTATCACAATTCTAATACTAATATTATTAAAT
AGTGATTGTAAATATTGTTAATATTCTTTTATTTTCAATTTGAATTGAATGGTAAATATT
CTTTTTCATTTCTTTTTTTGGCATTTGAAATACTTTTTATTACAGTTCTATA-TTTGATT
CTATATT----------------ATATATATCTCTCATTCTATATTTATTTCAAATTCTA
ATTGTTTAATGGAATGGTTAGTTATAACTAATGAGACATTCCTCCGCTTTCAGGCGAAAG
GGAAGATAAAAAACAAGAATCGATCGTTCAAGTATTCCAAATTGAATGGCAAAATGACAG
GAAGCGAGACATATAGATCGGGTATATATCCATCTATATTGAATTGCGGATTCCGAAATG
ATAAAATCATTTTTGATTGGACAAAAAAAGGGTCTCCTATAGAAGATAGTTAAGAAAATC
AAAGAGGAGAAAACACGTTTTCGAGATAGGAATCCGTATCTAATGAATTCAATGGTTCCA
GTATAAATGAAAGAAAAAGAAAAAGGAATGACATCACAACGAGATCCTAATCTCAAAACA
MAAAGAAAGGGGGATATGGCGAAATTGGTAGACGCTACGGACTTAATTGGATTGAGCCTT
GGTATGGAAACTTACTAAGTGATCACTTTCAAATTCAGAGAAACCCTGGAATTAACAAAA
ATGGGCAATCCTGAGCCAAATCCTGTTTTCTGAAAACAAACAAAGGTTCAGAAAAAAAGG
ATAGGTGCAGAGACTCAATGGAAGTTATTCTAACAAATGGAGTTAAATGCGTTGGTAGAG
GACTCTTTACATCGAAACTTCAGAAAGAAAAAGAATGAAGTGAAGGATAAACGTATATAC
ATACGTATTGAATACTATATCAAATGATTAATGACGACCCGAATCCGTAGTTTTTCGATA
AAAAATCGAAGAATTGGTGTGAATCCATTCTACATTGAAGAAAGAATCGAATATTCATTG
ATCAAATCATTCACTCCATAGTCTGATAG
>Solanum_palitans_LB65
GGAATTGGAATCTTAGTTATTAACTAGTCAATATTATATTGAATATTCTAGAGCATTAAG
GATTAATATAGCGATCTAGAATTTCGATTTATCACAATTCTAATACTAATATTATTAAAT
AGTGATTGTAAATATTGTTAATATTCTTTTATTTTCAATTTGAATTGAATGGTAAATATT
CTTTTTCATTTCTTTTTTTGGCATTTGAAATACTTTTTATTACAGTTCTATA-TTTGATT
CTATATT----------------ATATATATCTCTCATTCTATATTTATTTCAAATTCTA
ATTGTTTAATGGAATGGTTAGTTATAACTAATGAGACATTCCTCCGCTTTCAGGCGAAAG
GGAAAATAAAAAACAAGAATCGATCGTTCAAGTATTCCAAATTGAATGGCAAAATGACAG
GAAGCGAGACATATAGATCGGGTATATATCCATCTATATTGAATTGCGGATTCCGAAATG
ATAAAATCATTTTTGATTGGACAAAAAAAGGGTTTCCTATAGAAGATAGTTAAGAAAATC
AAAGAGGAGAAAACACGTTTTCGAGATAGGAATCGGTATCTAATGAATTCAATGGTTCCA
GTATAAATGAAAGAAAAAGAAAAAGGAATGACATCACAATGAGATCCTAATCTCAAAACA
AAAAGAACGGGGGATATGGCGAAATTGGTAGACGCTACGGACTTAATTGGATTGGGCCTT
GGTATGGAAACTTACTAAGTGATCACTTTCAAATTCAGAGAAACCCTGGAATTAACAAAA
ATGGGCAATCCTGAGCCAAATCCTGTTTTCTGAAAACAACCAAAGGTTCAGAAAAAAAGG
ATAGGTGCAGAGACTCAATGGAAGCTATTCTAACAAATGGAGTTAAATGCGTTGGTAGAG
GACTCTTTACATCGAAACTTCAGAAAGAAAAAGAATGAAGTAAAGGATAAACGTATATAC
ATACGTATTAAATACTATATCAAATGATTAATGATGACCCGAATCCGTAGTTTTTCTATA
AAAAATCGAAGAATTGGTGTGAATCCATTCTACATTGAAGAAAGAATGGAATATTCATTG
ATCAAATCATTCACTCCATAGTCTGATAG
>Solanum_ptychanthum_LB3058
GGAATTGGAATCTTAGTTATTAACTAGTCAATATTATATTGAATATTCTAGAGCAT-AAG
GATTAATATAGCGATCTAGAATTTCGATTTATCACAATTCTAATACTAATATTATTAAAT
AGTGATTGTAAATATTGTTAATATTCTTTTATTTTCAATTTGAATTGAATGGTAAATATT
CTTTTTCATTTCTTTTTTTGGCATTTGAAATACTTTTTATTACAGTTCTATA-TTTGATT
CTATATT----------------ATATATATCTCTCATTCTATATTTATTTCAAATTCTA
ATTGTTTAATGGAATGGTTAGTTATAACTAATGAGACATTCCTCCGCTTTCAGGCGAAAG
GGAAGATAAAAAACAAGAATCGATCGTTCAAGTATTCCAAATTGAATGGCAAAATGACAG
GAAGCGAGACATATAGATCGGGTATATATCCATCTATATTGAATTGCGGATTCCGAAATG
ATAAAATCATTTTTGATTGGACAAAAAAAGGGTCTCCTATAGAAGATAGTTAAGAAAATC
AAAGAGGAGAAAACACGTTTTCGAGATAGGAATCCGTATCTAATGAATTCAATGGTTCCA
GTATAAATGAAAGAAAAAGAAAAAGGAATGACATCACAACGAGATCCTAATCTCAAAACA
AAAAGAAAGGGGGATATGGCGAAATTGGTAGACGCTACGGACTTAATTGGATTGAGCCTT
GGTATGGAAACTTACTAAGTGATCACTTTCAAATTCAGAGAAACCCTGGAATTAACAAAA
ATGGGCAATCCTGAGCCAAATCCTGTTTTCTGAAAACAAACAAAGGTTCAGAAAAAAAGG
ATAGGTGCAGAGACTCAATGGAAGTTATTCTAACAAATGGAGTTAAATGCGTTGGTAGAG
GACTCTTTACATCGAAACTTCAGAAAGAAAAAGAATGAAGTGAAGGATAAACGTATATAC
ATACGTATTGAATACTATATCAAATGATTAATGACGACCCGAATCCGTAGTTTTTCGATA
AAAAATCGAAGAATTGGTGTGAATCCATTCTACATTGAAGAAAGAATCGAATATTCATTG
ATCAAATCATTCACTCCATAGTCTGATAG
>Solanum_radicans_LB1638
GGAATTGGAATCTTAGTTATTAACTAGTCAATATTATATTAAATATTCTAGAGCAT-AAG
GATTAATATAGCGATCTAGAATTTCGATTTATCACAATTCTAATACTAATATTATTAAAT
AGTGATTGTAAATATTGTTAATATTCTTTTATTTTCAATTTGAATTGAATGGTAAATATT
CTTTTTCATTTCTTTTTTTGGCATTTGAAATACTTTTTATTACAGTTCTATA-TTTGATT
CTATATT----------------ATATATATCTCTCATTCTATATTTATTTCAAATTCTA
ATTGTTTAATGGAATGGTTAGTTATAACTAATGAGACATTCCTCCGCTTTCAGGCGAAAG
GGAAAATAAAAAACAAGAATCGATCGTTCAAGTATTCCAAATTGAATGGCAAAATGACAG
GAAGCGAGACATATAGATCGGGTATATATCCATCTATATTGAATTGCGGATTCCGAAATG
ATAAAATCATTTTTGATTGGACAAAAAAAGGGTTTCCTATAGAAGATAGTTAAGAAAATC
AAAGAGGAGAAAACACGTTTTCGAGATAGGAATCGGTATCTAATGAATTCAATGGTTCCA
GTATAAATGAAAGAAAAAG------GAATGACATCACAATGAGATCCTAATCTCAAAACA
AAAAGAACGGGGGATATGGCGAAATTGGTAGACGCTACGTACTTAATTGGATTGAGCCTT
GGTATGGAAACTTACTAAGTGATCACTTTCAAATTCAGAGAAACCCTGGAATTAACAAAA
ATGGGCAATCCTGAGCCAAATCCTGTTTTCTGAAAACAACCAAAGGTTCAGAAAAAAAGG
ATAGGTGCAGAGACTCAATGGAAGCTATTCTAACAAATGGAGTTAAATGCGTTGGTAGAG
GACTCTTTACATCGAAACTTCAGAAAGAAAAAGAATGAAGTGAAGGATAAACGTATATAC
ATACGTATTGAATACTATATCAAATGATTAATGACGACCCGAATCCGTAGTTTTTCTATA
AAAAATCGAAGAATTGGTGTGAATCCATTCTACATTGAAGAAAGAATGGAATATTCATTG
ATCAAATCATTCACTCCATAGTCTGATAG
>Solanum_riojense_LB544
GGAATTGGAATCTTAGTTATTAACTAGTCAATATTATATTGAATATTCTAGAGCAT-AAG
GATTAATATAGCGATCTAGAATTTCGATTTATCACAATTCTAATACTAATATTATTAAAT
AGTGATTGTAAATATTGTTAATATTCTTTTATTTTCAATTTGAATTGAATGGTAAATATT
CTTTT---------------------GAAATACTTTTTATTACAGTTCTATA-TTTGATT
CTATATTAATTTGATTCTATATTATATATATCTCTCATTCTATATTTATTTCAAATTCTA
ATTGTTTAATGGAATGGTTAGTTATAACTAATGAGACATTCCTCCGCTTTCAGGCGAAAG
GGAAGATAAAAAACAAGAATCGATCGTTCAAGTATTCCAAATTGAATGGCAAAATGACAG
GAAACGAGACATATAGATCGGGTATATATCCATCTATATTGAATTGTGGATTCCGAAATG
ATAAAATCATTTTTGATTGGACAAAAAAAGGGTCTCCTATAGAAGATAGTTAAGAAAATC
AAAGAGGAGAAAACACGTTTTCGAGATAGGAATCTGTATCTAATGAATTCAATGGTTCCA
GTATAAATGAAAGAAAAAGAAAAAGGAATGACATCACAACGAGATCCTAATCTCAAAACA
AAAAGAAA-GGGGATATGGCGAAATTGGTAGACGCTACGGACTTAATTGGATTGAGCCTT
GGTATGGAAACTTACTAAGTGATCACTTTCAAATTCAGAGAAACCCTGGAATTAACAAAA
ATGGGCAATCCTGAGCCAAATCCTGTTTTCTGAAAACAAACAAAGGTTCAGAAAAAAAGG
ATAGGTGCAGAGACTCAATGGAAGCTATTCTAACAAATGGAGTTAAATGCGTTGGTAGAG
GACTCTTTACATCGAAACTTCAGAAAGAAAAAGAATGAAGTGAAGGATAAACGTATATAC
ATACGTATTGAATACTATATCAAATGATTAATGACGACCCGAATCCTTAGTTTTTCTATA
AAAAATCGAAGAGTTGGTGTGAATCCATTCTACATTGAAGAAAGAATCGAATATTCATTG
ATCAAATCATTCACTCCATAGTCTGATAG
>Solanum_triflorum_LB861
GGAATTGGAATCTTAGTTATTAACTAGTCAATATTATATTGAATATTCTAGAGCAT-AAG
GATTAATATAGCGATCTAGAATTTCGATTTATCACAATTCTAATACTAATATTATTAAAT
AGTGATTGTAAATATTGTTAATATTCTTTTATTTTCAATTTGAATTGAATGGTAAATATT
CTTTTTCATTTCTTTTTTTGGCATTTGAAATACTTTTTATTACAGTTCTATA-TTTGATT
CTATATT----------------ATATATATCTCTCATTCTATATTTATTTCAAATTCTA
ATTGTTTAATGGAATGGTTAGTTATAACTAATGAGACATTCCTCCGCTTTCAGGCGAAAG
GGAAGATAAAAAACAAGAATCGATCGTTCAAGTATTCCAAATTGAATGGCAAAATGACCG
GAAGCGAGACATATAGATCGGGTATATATCCATCTATATTGAATTGCGGATTCCGAAATG
ATAAAATCATTTTTGATTGGACAAAAAAAGGGTCTCCTATAGAAGATAGTTAAGAAAATC
AAAGAGGAGAAAACACGTTTTCGAGATAGGAATCCGTATCTAATGAATTCAATGGTTCCA
GTATAAATGAAAGAAAAAGAAAAAGGAATGACATCACAACGAGATCCTAATCTCAAAACA
AAAAGAAAGGGGGATATGGCGAAATTGGTAGACGCTACGGACTTAATTGGATTGAGCCTT
GGTATGGAAACTTACTAAGTGATCACTTTCAAATTCAGAGAAACCCTGGAATTAACAAAA
ATGGGCAATCCTGAGCCAAATCCTGTTTTCTGAAAACAAACAAAGGTTCAGAAAAAAAGG
ATAGGTGCAGAGACTCAATGGAAGCTATTCTAACAAATGGAGTTAAATGCGTTGGTAGAG
GACTCTTTACATCGAAACTTCAGAAAGAAAAAGAATGAAGTGAAGGATAAACGTATATAC
ATACGTATTGAATACTATATCAAATGATTAATGACGACCCGAATCCGTAGTTTTTCTATA
AAAAATCGAAGAATTGGTGTGAATCCATTCTACATTGAAGAAAGAATCGAATATTCATTG
ATCAAATCATTCACTCCATAGTCTGATAG
>Solanum_tripartitum_LB112
GGAATTGGAATCTTAGTTATTAACTAGTCAATATTATATTGAATATTCTAGAGCATTAAG
GATTAATATAGCGATCTAGAATTTCGATTTATCACAATTCTAATACTAATATTATTAAAT
AGTGATTGTAAATATTGTTAATATTCTTTTATTTTCAATTTGAATTGAATGGTAAATATT
CTTTTTCATTTCTTTTTTTGGCATTTGAAATACTTTTTATTACAGTTCTATA-TTTGATT
CTATATT----------------ATATATATCTCTCATTCTATATTTATTTCAAATTCTA
ATTGTTTAATGGAATGGTTAGTTATAACTAATGAGACATTCCTCCGCTTTCAGGCGAAAG
GGAAAATAAAAAACAAGAATCGATCGTTCAAGTATTCCAAATTGAATGGCAAAATGACAG
GAAGCGAGACATATAGATCGGGTATATATCCATCTATATTGAATTGCGGATTCCGAAATG
ATAAAATCATTTTTGATTGGACAAAAAAAGGGTTTCCTATAGAAGATAGTTAAGAAAATC
AAAGAGGAGAAAACACGTTTTCGAGATAGGAATCGGTATCTAATGAATTCAATGGTTCCA
GTATAAATGAAAGAAAAAGAAAAAGGAATGACATCACAATGAGATCCTAATCTCAAAACA
AAAAGAACGGGGGATATGGCGAAATTGGTAGACGCTACGGACTTAATTGGATTGGGCCTT
GGTATGGAAACTTACTAAGTGATCACTTTCAAATTCAGAGAAACCCTGGAATTAACAAAA
ATGGGCAATCCTGAGCCAAATCCTGTTTTCTGAAAACAACCAAAGGTTCAGAAAAAAAGG
ATAGGTGCAGAGACTCAATGGAAGCTATTCTAACAAATGGAGTTAAATGCGTTGGTAGAG
GACTCTTTACATCGAAACTTCAGAAAGAAAAAGAATGAAGTAAAGGATAAACGTATATAC
ATACGTATTAAATACTATATCAAATGATTAATGACGACCCGAATCCGTAGTTTTTCTATA
AAAAATCGAAGAATTGGTGTGAATCCATTCTACATTGAAGAAAGAATGGAATATTCATTG
ATCAAATCATTCACTCCATAGTCTGATAG
