# Supplementary material for: Predicting Plastid Marker Variation: Can Complete Plastid Genomes from Closely Related Species Help?
Source: PLoS One. 2013 Nov 29;8(11):e82266. doi: 10.1371/journal.pone.0082266 (PMC3843732; doi:10.1371/journal.pone.0082266)
Supplement: File S2 — Aligned sequence files for the Morelloid clade. (ZIP) [file pone.0082266.s002.zip › Morelloid_clade_alignments/Morelloids_waxy.fst]

>Solanum_aloysiifolium_LB856
TGCTATCATATCTTAACTGCATATCATACAATATATCTCTT-CCATTCCCTCATTCAAGC
A----------------TTTATCTGCAGGTCAAAGTTGGAGACACCATTGAAATTGTTCG
TTTCTTTCACTGCTATAAACGTGGGGTTGATCGTGTTTTCGTTGACCACCCAATGTTCTT
GGAGAAAGTAAGCATATTCTGAACCCTTAGAGAG-----------ATACTACAATGCTC-
ATTAATTGAATTTCTTTTTGACTCTACGGGTGCTTTT-ACCCTTTT-AAGGTTTGGGGAA
AAACTCGTTCAAAAATCTATGGCCCCAAAGCTGGACAAGATTATTTGGACAATGAACTTA
GGTTCAGCTTGTTGTGTCAAGTAAGTTACTTGTTGTACG-STTGTCTCGACTTTATGTGG
CATTTTACTTTTGGCTTTAATCGTTTTTTAACCTTGTTTTCTTTGTCACTCTCAGGCAGC
CTTAGAGGCACCTAGAGTTCTGAATTTGAACTGCAGCACATACTTCTCAGGACCATATGG
TAACACATCCCAGTTTCAGAAAA-CTCCTTAGCAATCATAGCATATCCTTGTAGGY----
AATCATCTTTATTTTGCCTATTTCTGCAGGAGAGGATGTTCTCTTCATTGCCAATGATTG
GCACACAGCTCTCATTCCCTGCTACTTGAAGTCTATGTACCAGTCAAGAGGAATCTATTT
GAATGCCAAGGTAAA---ATCTCTTTGTATTCACTTGATTGCACTTTACCCTGCAAATCA
ACAAGGTTGTATTAATATATGATAAA-TTTCACATTGCCTCCAGGTCGCTTTCTGCATCC
ATAACATTGCCTACCAAGGCCGATTTGCTTTCTCTGACTTCCCTCTTCTCAATCTTCCTG
ATGAATTCAGGGGTTCTTTTGATTTCATTGATGGGTATRAATTTTTAATGCTTGAAATCA
GACCACCAACTGTGGAAGCTCTTTTGATGCTCGTAAATTGAGTTTTTAAAAATTTTGCAG
ATATGAAAAGCCTGTTAAGGGGAGGAAAATCAACTGGATGAAGGCTGGGATATTGGAATC
ACATAGGGTGGTTACAGTGAGCCCATACTATGCCCAAGAACTTGTCTCCGCTGTTGACAA
GGGTGTTGAATTGGATAATGTCCTTCGTAAGACTTGCATAACTGGGATTGTGAATGGCAT
GGATACACAAGAGTGGAACCCAGCAACTGACAAATACACAGATGTCAAATACGATATAAC
CACAGTAAGATAAGATTTTTCTGACTTCAGTATATACTAAAATATTTT--------ATAA
AATTAAAGAGTTCTTGCTAATCAAAATCTCTATACAGGTCATGGACGCAAAGCCTTTACT
AAAGGAGGCTCTTCAAGCAGCAGTTGGCTTGCCTGTTGACAGGAAGATCCCTTTGATTGG
CTTCATCGGCAGACTTGAGGAGCAGAAAGGTTCAGATATTCTTGTTGCTGCAATTCACAA
GTTTATCGGATTGGATGTTCAAATAGTAGTCCTTGTAAGTACCAAATGGACTCATGGTAT
CTTTCTTCTTGTG-----TTGTGCTAAAATAGAAATTGAACTGCTACTCGTCCTATGCAT
CAGGGAACTGGCAAAAAGGAGTTTGAGGAGGAGATTGAACAGCTCGAAGTGTTGTACCCT
AACAAAGCTAAAGGAGTGGCAAAATTCAATGTCC
>Solanum_cochabambense_LB847
TCCTATCATATCT---------------------ATCTCTT-CCATTCCCTGATTCAAGC
A----TGTGATCCCTACTTTATCTGCAGGTCAAAGTTGGAGACAACATTGAAATTGTTCG
TTTCTTTCACTGCTATAAACGTGGGGTTGATCGTGTTTTTGTTGACCACCCAGTATTCTT
GGAGAAAGTAAGCATATTCTGAACCCTTAGAGAG-----------GTACTACAATGTGA-
ATTTT--GAATTTCTTTT-GACTCTACTGCTGCTTTTAACCCTTTT-AAGGTTTGGGGMA
AAACTGGTTCAAAAATCTATGGCCCCAAAGCTGGACAAGATTATTTGGACAATGAACTTA
GGTTCAGCTTGTTGTGTCAAGTAAGTTACTTGTTGTACG-GTCGTCTCGACTTTATGTGG
CATTTTACTTTTGTCTTTAATCGTTTTTTAACCTTGTTCTCTTTGTCRCTCTCAGGCAGC
CTTAGAGGCACCTAGAGCTCTGAATTTGAACTGCAGCACATACTTCTCAGGACCATATGG
TAACACATCCCAGTTTCAGAAAA-CTCCTTAGCAATCATAGCATATCCTTGTAGGT----
AATCATCTTTATTTTGCCTATTTMTGCAGGAGAGGATGTTCTCTTCATTRTCAATGATTG
GCACACAGCTCTCATTCCCTGCTACTTGAAGTCTATGTACCAGTCAAGAGGAATCTATTT
GAATGCCAAGGTMAA---ATCTCYTTGTATTCACTTGATTRCACTTTACCCTGCAAATCA
ACAAGGTTGTATTAATATATGATAAA-TTTAACATTGCCTCCAGGTCGCTTTCTGCATCC
ATAACATTGCCTACCAAGGCCGATTTGCTTTCTCTGACTTCCCTCTTCTCAATCTTCCTG
ATGAATTCAGGGGTTCTTTTGATTTCATTGACGGGTATGAATTTTTAATGCTTGAAATCA
GACCACCAACTGTAGAAGCTCTTTTGATGCTCGTAAATTGAGTTTTTAAAAATTTTGCAG
ATATGAAAAGCCTGTTAAGGGGAGGAAAATCAACTGGATGAAGGCTGGGATATTGGAATC
ACATAGGGTGGTTACAGTGAGCCCATACTATGCCCAAGAACTTGTCTCCGCTGTTGACAA
GGGTGTTGAATTGGATAATGTCCTTCGTAAGACTTGCATAACTGGGATTGTGAATGGCAT
GGATACACAAGAGTGGAACCCAGCAACTGACAAATACACAGATGTCAAATACGATATAAC
CACAGTAAGATAAGATTTTTCTGACTTCAGTATATACTAAAATATTTT--------ATAA
AATTAAAGAGTTCTTGCTAATCAAAATCTCTATACAGGTCATGGACGCAAAGCCTTTACT
AAAGGAGGCTCTTCAAGCAGCAGTTGGCTTGCCTGTTGACAGGAAGATCCCTTTGATTGG
CTTCATCGGCAGACTTGAGGAGCAGAAAGGTTCAGATATTCTTGTTGCTGCAATTCACAA
GTTTATCGGATTGGATGTTCAAATAGTAGTCCTTGTAAGTACCAAATGGACTCATGGTAT
CTTTCTTCTTGTG-----TTGTGCCAGAATTGAAATTGAACTGCTACTCGTCCTATGCAT
CAGGGAACTGGCAAAAAGGAGTTTGAGGAGGAGATTGAACAGCTCGAAGTGTTGTACCCT
AACAAAGCTAAAGGAGTGGCAAAATTCAATGTCC
>Solanum_corymbosum_LB727
TCCTATC-----TTAATTGCAGATGATACAATATATATCTTCCCATTCCCTGATTCAAGC
A----TGTGATCCCTACTTCATCTGCAGGTCAAAGTTGGAGACACCATTGAAATTGTTCG
TTTCTTTCACTGCTATAAACGTGGGGTTGATCGTGTTTTTGTTGACCACCCAATGTTCTT
GGAGAAAGTAAGCATATTCTGAACCCTTAGAGAGGTCCTGAGGGGATACTACAATGTGA-
ATTTT--GAATTTCTTTT-GACTCTACTGGTGCTTTT-ACCCTTT--AAGGTTTGGGGCA
AAACTGCTTCAAAAATCTATGGCCCCAAAGCTGGACAAGATTATTTGGACAATGAACTTA
GGTTCAGCTTACTGTGTCAAGTAAGTTACTTGTTATATTTGTTGTCTCGACT-------G
CATTTTACTTTTGTCTTTAATCGTTTTTTAACCTTGTTCTCTTTGTCACTCTCAGGCAGC
CTTAGAGGCACCTAGAGTTCTGAATTTGAACTGCAGCGCATACTTCTCAGGACCATATGG
TAACA-ATCCCAGTTTCAGAAAA-CTCCTCAGCAATCATAGTATATCCTTGTAGGT----
AATCATCTTTATTTTGCCTATTTCTGCAGGAGAGGATGTTCTCTTCATTGCCAATGATTG
GCACACAGCTCTCATTCCCTGCTACTTGAAGTCAATGTACCAGTCAAGAGGAATCTATTT
GAATGCCAAGGTAAA---ATCTCTTTTTATTCACTTGATTGCACTTTACCCTGCAAATCA
ACGAGGTTGTATTAATATATGATAAA-TTTCACATTGCCTCCAGGTCGCTTTCTGCATCC
ATAACATTGCCTACCAAGGCCGATTTGCTTTCTCTGACTTCCCTCTTCTCAATCTTCCTG
ATGAATTCAGGGGTTCTTTTGATTTCATTGATGGGTATGACTTT--AATGCTTGAAATCA
GACCACCAACTTTAGAAGCTCCTTTGATGCTCGTAAATTGAGTTTTTAAAATTTT-GCAG
ATATGAAAAGCCTGTTAAGGGGAGGAAAATCAACTGGATGAAGGCTGGGATATTAGAATC
ACATAGGGTGGTTACGGTGAGCCCATACTATGCCCAAGAACTTGTCTCCGCTGTTGACAA
GGGTGTTGAATTGGATAATGTCCTTCGTAAGACTTCCATTACTGGGATTGTGAATGGCAT
GGATACACAAGAGTGGAACCCAGCGACTGACAAATACACAGATGTCAAATACGATATAAC
CACTGTAAGATAAGATTTTTCTGACTTTAGTATATACTAAAATATTTTGTATGTTTATGA
AATTAAAGAGTTCTTGCTAATCAAAATCTCTACACAGGTCATGGACGCAAAGCCTTTACT
AAAGGAGGCTCTTCAAGCAGCAGTTGGCTTGCCTGTTGACAGGAAGATCCCTTTGATAGG
CTTCATCGGCAGACTTGAGGAGCAGAAAGGTTCAGATATTCTTGTTGCTGCAATTCACGA
GTTCATCGGATTGGATGTTCAAATAGTAGTCCTTGTAAGTAACAAATGGACTCATGGTAT
CTTTCTTCTTGTGTTTACTTGTGCCAAAATTGAAATTGACCTGCTACTCGTCCTATGCAT
CAGGGAACTGGCAAAAAGAAGTTTGAGCAGGAGATTGAACAGCTCGAAGAGTTGTACCCT
AACAAAGCTAAAGGAGTGGCAAAATTCAATGTCC
>Solanum_gilioides_LB2004
TCCTATCATATCTT--------------------ATCTCTT-CCATTACCTGATTCAAGC
ATGCATGTGATCCATGCTTTATCTGCAGCTCAAAGTTGGAGACAACATTGAAATTGTTCG
TTTCTTTCACTGCTATAAACGTGGGGTTGATCGTGTTTTTGTTGACCACCCAGTATTCTT
GGAGAAAGTAAGCATATTCTGAACCCTTACAGAG-----------CTACTAAGATGTGA-
ATTTT--GGTCTTCTTTT-GACTCTACTGGTGCTTTT----------AAGGTTTGGGGCA
AAACTGGTTCAAAAATCTATGGCCCCAAAGCTGGACAAGATTATTTGGACAATGAACTTA
GGTTCAGCTTGTTGTGTCAAGTAAGTTACTTGTTGTACG-GTCATCTCGACTTTATGTGG
CATTTTACTTTTGTCTTTAATCGTTTTTTAACCTTGTTTTCTTTGTCACTCTCAGGCAGC
CTTAGAGGCACCTAGAGCTCTGAATTTGAACTGCAGCACATACTTCTCAGGACCATATGG
TAACACATCCCAGTTTCATGAAAACTCCTTAGCAATCAT-------CCTTGTAGGTAATC
AATCATCTTTATTTTGCCTATTTCTGCAGGAGAGGATGTTCTCTTCATTGCCAATGATTG
GCACACAGCTCTCATTCCCTGCTACTTGAAGTCTATGTACCAGTCAAGAGGAATCTATTT
GAATGCCAAGGTAAA---ATCTCCTTGTATT---------GCACTTTACCCTGCAAATCA
ACAAGGTTGTATTAATATATGATAAAATTTCACATTGCCTCCAGGTCGCTTTCTGCATCC
ATAACATTGCCTACCAAGGCCGATTTGCTTTCTCTGACTTCCCTCTTCTCAATCTTCCTG
ATGAATTCAGGGGTTCTTTCGATTTCATTGATGGGTATGAATTT--AATGCTTGAAATCA
GACCACCAACTGTAGAAACTCTTTTGATGCTCGTAAATTGAGTTTTCAAAATTTT-GCAG
ATATGAAAAGCCTGTTAAGGGGAGGAAAATCAATTGGATGAAGGCTGGCATATTGGAATC
ACATAGGGTGGTTACAGTGAGCCCATACTATGCCCAAGAACTTGTCTCCGCTGTTGACAA
GGGTGTTGAATTGGATAATGTCCTTCGTAAGACTTGCATAACTGGGATTGTGAATGGCAT
GGATACACAAGAGTGGAACCCAGCAACTGACAAATACACAGATGTCAAATATGATATAAC
CACAGTAGGATAAGATTTTTCTGACTTCAGTATATACTAAAATATTTT--------ATGA
AATTAAA-------------TCAAAATCTCTATACAGGTCATGGACGCAAAGCCTTTACT
AAAGGAGGCTCTTCAAGCAGCAGTTGGCTTGCCTGTTGACAGGAAGATCCCTTTGATTGG
CTTCATCGGCAGACTTGAGGAGCAGAAAGGTTCAGATATTCTTGTTGCTGCAATTCAYAA
GTTCATCGGATTGGATGTTCAAATAGTAGTCCTTGTAAGTACCAAATGGACTCATGGTAT
CTTTCTTCTTGTG-----TTGTGCCAAAATTGAAATTGAACTGCTACT-GTCCTATGCAT
CAGGGAACTGGYAAAAAGGAGTTTGAGGAGGAGATTGAACAGCTCGAAGTGTTGTACCCT
GACAAAGCTAAAGGAGTGGCAAAATTCAATGTCC
>Solanum_huayavillense_LB336
TCCTATCATATCT---------------------ATCTCTT-CCATTCCCTGATTCAAGC
A----TGTGATCCCTACTTTATCTGCAGGTCAAAGTTGGAGACAACATTGAAATTGTTCG
TTTCTTTCACTGCTATAAACGTGGGGTTGATCGTGTTTTTGTTGACCACCCAGTATTCTT
GGAGAAAGTAAGCATATTCTGAACCCTTAGAGAG-----------GTACTACAATGTGA-
ATTTT--AAATTTCTTTT-GACTCTACTGCTGCTTTTAACCCTTTT-AAGGTTTGGGGCA
AAACTGGTTCAAAAATCTATGGCCCCAAAGCTGGACAAGATTATTTGGACAATGAACTTA
GGTTCAGCTTGTTGTGTCAAGTAAGTTACTTGTTGTACA-GTCGTCTCGACTTTATGTGG
CATTTTACTTTTGTCTTTAATCGTTTTTTAACCTTGTTCTCTTTGTCACTCTCAGGCAGC
CTTAGAGGCACCTAGAGCTCTGAATTTGAACTGCAGCACATACTTCTCAGGACCATATGG
TAACACATCCCAGTTTCAGAAAA-CTCCTTAGCAATCATAGCATATCCTTGTAGGT----
AATCATCTTTATTTTGCCTATTTCTGCAGGAGAGGATGTTCTCTTCATTACCAATGATTG
GCACACAGCTCTCATTCCCTGCTACTTGAAGTCTATGTACCAGTCAAGAGGAATCTATTT
GAATGCCAAGGTCAA---ATCTCCTTGTATTCACTTGATTGCACTTTACCCTGCAAATCA
ACAAGGTTGTATTAATATATGATAAA-TTTCACATTGCCTCCAGGTCGCTTTCTGCATCC
ATAACATTGCCTACCAAGGCCGATTTGCTTTCTCTGACTTCCCTCTTCTCAATCTTCCTG
ATGAATTCAGGGGTTCTTTTGATTTCATTGATGGGTATGAATTTTTAATGCTTGAAATAA
GACCACCAACTGTAGAAGCTCTTTTGATGCTC--------AGTTTTTAAAATTTT-GCAG
ATATGAAAAGCCTGTTAAGGGGAGGAAAATCAACTGGATGAAGGCTGGGATATTGGAATC
ACATAGGGTGGTTACAGTGAGCCCATACTATGCCCAAGAACTTGTCTCCGCTGTTGACAA
GGGTGTTGAATTGGATAATGTCCTTCGTAAGACTTGCATAACTGGGATTGTGAATGGCAT
GGATACACAAGAGTGGAACCCAGCAACTGACAAATACACAGATGTCAAATACGATATAAC
CACAGTAAGATAAGATTTTTCTGACTTCAGTATATACTAAAATATTTT--------ATAA
AATTAAAGAGTTCTTGCTAATCAAAATCTCTATACAGGTCATGGACGCAAAGCCTTTACT
AAAGGAGGCTCTTCAAGCAGCAGTTGGCTTGCCTGTTGACAGGAAGATCCCTTTGATTGG
CTTCATCGGCAGACTTGAGGAGCAGAAAGGTTCAGATATTCTTGTTGCTGCAATTCACAA
GTTTATCGGATTGGATGTTCAAATAGTAGTCCTTGTAAGTACCAAATGGACTCATGGTAT
CTTTCTTCTTGTG-----TTGTGCCAGAATTGAAATTGAACTGCTACTCGTCCTATGCAT
CAGGGAACTGGCAAAAAGGAGTTTGAGGAGGAGATTGAACA-------------------
----------------------------------
>Solanum_nigrescens_LB70
TGCTATCATATCTTAACTGCAT------------ATCTCTT-CCATTCCCTCATTCAAGC
A----TGTGATCCCTACTTTATCTGCAGGTCAAAGTTGGAGACACCATTGAAATTGTTCG
TTTCTTTCACTGCTATAAACGTGGGGTTGATCGTGTTTTCGTTGACCACCCAATGTTCTT
GGAGAAAGTAAGCATATTCTGAACCCTTAGAGAG-----------ATACTACAATGCTC-
ATTAATTGAATTTCTTTTTGACTCTACGGGTGCTTTT-ACCCTTTC-AAGGTTTGGGGAA
AAACTCGTTCAAAAATCTATGGCCCCAAAGCTGGACAAGATTATTTGGACAATGAACTTA
GGTTCAGCTTGTTGTGTCAAGTAAGTTACTTGTTGTACA-GTTGTCTCGACTTTATGTGG
CATTTTACTTTTGGCTTTAATCGTTTTTTAACCTTGTTTTCTTTGTCACTCTCAGGCAGC
CTTAGAGGCACCTAGAGTTCTGAATTTGAACTGCAGCACATACTTCTCAGGACCATATGG
TAACACATCCCAGTTTCAGAAAA-CTCCTTAGCAATCATAGCATATCCTTGTAGGT----
AATCATCTTTATTTTGCCTATTTCTGCAGGAGAGGATGTTCTCTTCATTGCCAATGATTG
GCACACAGCTCTCATTCCCTGCTACTTGAAGTCTATGTACCAGTCAAGAGGAATCTATTT
GAATGCCAAGGTAAA---ATCTCTTTGTATTCACTTGATTGCACTTTACCCTGCAAATCA
ACAAGGTTGTATTAATATATGATAAA-TTTCACATTGCCTCCAGGTCGCTTTCTGCATCC
ATAACATTGCCTACCAAGGCCGATTTGCTTTCTCTGACTTCCCTCTTCTCAATCTTCCTG
ATGAATTCAGGGGTTCTTTTGATTTCATTGACGGGTATGAATTTTTAATGCTTGAAATCA
GATCACCAACTGTGGAAGCTCTTTTGATGCTCGTAAATTGAGTTTTTAAAAATTTTGCAG
ATATGAAAAGCCTGTTAAGGGGAGGAAAATCAACTGGATGAAGGCTGGGATATTGGAATC
ACATAGGGTGGTTACAGTGAGCCCATACTATGCCCAAGAACTTGTCTCCGCTGTTGACAA
GGGTGTTGAATTGGATAATGTCCTTCGTAAGACTTGCATAACTGGGATTGTGAATGGCAT
GGATACACAAGAGTGGAACCCAGCAACTGACAAATACACAGATGTCAAATACGATATAAC
CACAGTAAGATAAGATTTTTCTGACTTCAGTATATACTGAAATATTTT--------ATAA
AATTAAAGAGTTCTTGCTAATCAAAATCTCTATACAGGTCATGGACGCAAAGCCTTTACT
AAAGGAGGCTCTTCAAGCAGCAGTTGGCTTGCCTGTTGACAGGAAGATCCCTTTGATTGG
CTTCATCGGCAGACTTGAGGAGCAGAAAGGTTCAGATATTCTTGTTGCTGCAATTCACAA
GTTTATCGGATTGGATGTTCAAATAGTAGTCCTTGTAAGTACCAAATGGACTCATGGTAT
CTTTCTTCTTGTG-----TTGTGCTAAAATAGAAATTGAACTGCTACTCGTCCTATGCAT
CAGGGAACTGGCAAAAAGGAGTTTGAGGAGGAGATTGAACAGCTCGAAGTGTTGTACCCT
AACAAAGCTAAAGGAGTGGCAAAATTCAATGTCC
>Solanum_palitans_LB65
TCCTATC-----TTAACTGCAGATGATACAATATATATCTTCCCATTCCCTGATTCAAGC
A----TGTGATCCCTACTTCATCTGCAGGTCAAAGTTGGAGACACCATTGAAATTGTTCG
TTTCTTTCACTGCTATAAACGTGGGGTTGATCGTGTTTTTGTTGACCACCCAATGTTCTT
GGAGAAAGTAAGCATATTCTGAACCCTTAGAGAGGTCCTGAGGGGATACTACAATGTGA-
ATTTT--AAATTTCTTTT-GACTCTACTGGTGCTTTT-ACCCTTTT-AAGGTTTGGGGCA
AAACTGCTTCAAAAATCTATGGCCCCAAAGCTGGACAAGATTATTTGGACAATGAACTTA
GGTTCAGCTTACTGTGTCAAGTAAGTTACTTGTTATATTTGTTGTCTCGACT-------G
CATTTTACTTTTGTCTTTAATCGTTTTTTAACCTTGTTCTCTTTGTCACTCTCAGGCAGC
CTTAGAGGCACCTAGAGTTCTGAATTTGAACTGCAGCGCATACTTCTCAGGACCATATGG
TAACACATCCCAGTTTCAGAAAA-CTCCTTAGCAATCATAGTATATCCTTGTAGGT----
AATCATCTTTATTTTGCCTATTTCTGCAGGAGAGGATGTTCTCTTCATTGCCAATGATTG
GCACACAGCTCTCATTCCCTGCTACTTGAAGTCAATGTACCAGTCAAGAGGAATCTATTT
GAATGCCAAGGTAAA---ATCTCTTTGTATTCACTTGATTGCACTTTACCCTGCAAATCA
ACGAGGTTGTATTAATATATGATGAA-TTTCACATTGCCTCCAGGTCGCTTTCTGCATCC
ATAACATTGCCTACCAAGGCCGATTTACTTTCTCTGACTTCCCTCTTCTCAATCTTCCTG
ATGAATTCAGGGGTTCTTTTGATTTCATTGATGGGTATGACTTT--AATGCTTGAAATCA
GACCACCAACTTTAGAAGCTCTTTTGATGCTCGTAAATTGAGTTTTTAAAATTTT-GCAG
ATATGAAAAGCCTGTTAAGGGGAGGAAAATCAACTGGATGAAGGCTGGGATATTAGAATC
ACATAGGGTGGTTACGGTGAGCCCATACTATGCCCAAGAACTTGTCTCCGCTGTTGACAG
GGGTGTTGAATTGGATAATGTCCTTCGTAAGACTTCCATTACTGGGATTGTGAATGGCAT
GGATACACAAGAGTGGAACCCAGCGACTGACAAATACACAGATGTCAAATACGATATAAC
CACTGTAAGATAACATTTTTCTGACTTCAGTATATACTAAAATATTTTGTATGTTTATGA
AATTAAAGAGTTCTTGCTAATCAAAATCTCTACACAGGTCATGGACGCAAAGCCTTTACT
AAAGGAGGCTCTTCAAGCAGCAGTTGGCTTGCCTGTTGACAGGAAGATCCCTTTGATAGG
CTTCATCGGCAGACTTGAGGAGCAGAAAGGTTCAGATATTCTTGTTGCTGCAATTCACGA
GTTCATCGGATTGGATGTTCAAATAGTAGTCCTTGTAAGTAACAAATGGACTCATGGTAT
CTTTCTTCTTGTGTTTACTTGTGCCAAAATTGAAATTGACCTGCCACTCGTCCTATGCAT
CAGGGAACTGGCAAAAAGAAGTTTGAGCAGGAGATTGAACAGCTCGAAGAGTTGTACCCT
AACAAAGCTAAAGGAGTGGCAAAATTCAATATCC
>Solanum_ptychanthum_LB3058
TGCTATCATATCTTAACTGCAT------------ATCTCTT-CCATTCCCTCATTCAAGC
A----TGTGATCCCTACTTTATCTGCAGGTCAAAGTTGGAGACACCATTGAAATTGTTCG
TTTCTTTCACTGCTATAAACGTGGGGTTGATCGTGTTTTCGTTGACCACCCAATGTTCTT
GGAGAAAGTAAGCATATTCTGAACCCTTAGAGAG-----------ATACTACTATGCTC-
ATTAATTGAATTTCTTTTTGACTCTACGGGTGCTTTT-ACCCTTTC-AAGGTTTGGGGAA
AAACTCGTTCAAAAATCTATGGCCCCAAAGCTGGACAAGATTATTTGGACAATGAACTTA
GGTTCAGCTTGTTGTGTCAAGTAAGTTACTTGTTGTACG-GTTGTCTCGACTTTATGTGG
CATTTTACTTTTGGCTTTAATCGTTTTTTAACCTTGTTTTCTTTGTCACTCTCAGGCAGC
CTTAGAGGCACCTAGAGTTCTGAATTTGAACTGCAGCACATACTTCTCAGGACCATATGG
TAACACATCCCAGTTTCAGAAAA-CTCCTTAGCAATCATAGCATATCCTTGTAGGT----
AATCATCTTTATTTTGCCTATTTCTGCAGGAGAGGATGTTCTCTTCATTGCCAATGATTG
GCACACAGCTCTCATTCCCTGCTACTTGAAGTCTATGTACCAGTCAAGAGGAATCTATTT
GAATGCCAAGGTAAA---ATCTCTTTGTATTCACTTGATTGCACTTTACCCTGCAAATCA
ACAAGGTTGTATTAATATATGATAAA-TTTCACATTGCCTCCAGGTCGCTTTCTGCATCC
ATAACATTGCCTACCAAGGCCGATTTGCTTTCTCTGACTTCCCTCTTCTCAATCTTCCTG
ATGAATTCAGGGGTTCTTTTGATTTCATTGACGGGTATGAATTTTTAATGCTTGAAATCA
GATCACCAACTGTGGAAGCTCTTTTGATGCTCGTAAATTGAGTTTTTAAAAATTTTGCAG
ATATGAAAAGCCTGTTAAGGGGAGGAAAATCAACTGGATGAAGGCTGGGATATTGGAATC
ACATAGGGTGGTTACAGTGAGCCCATACTATGCCCAAGAACTTGTCTCCGCTGTTGACAA
GGGTGTTGAATTGGATAATGTCCTTCGTAAGACTTGCATAACTGGGATTGTGAATGGCAT
GGATACACAAGAGTGGAACCCAGCAACTGACAAATACACAGATGTCAAATACGATATAAC
CACAGTAAGATAAGATTTTTCTGACTTCAGTATATACTGAAATATTTT--------ATAA
AATTAAAGAGTTCTTGCTAATCAAAATCTCTATACAGGTCATGGACGCAAAGCCTTTACT
AAAGGAGGCTCTTCAAGCAGCAGTTGGCTTGCCTGTTGACAGGAAGATCCCTTTGATTGG
CTTCATCGGCAGACTTGAGGAGCAGAAAGGTTCAGATATTCTTGTTGCTGCAATTCACAA
GTTTATCGGATTGGATGTTCAAATAGTAGTCCTTGTAAGTACCAAATGGACTCATGGTAT
CTTTCTTCTTGTG-----TTGTGCTAAAATAGAAATTGAACTGCTACTCGTCCTATGCAT
CAGGGAACTGGCAAAAAGGAGTTTGAGGAGGAGATTGAACAGCTCGAAGTGTTGTACCCT
AACAAAGCTAAAGGAGTGGCAAAATTCAATGTCC
>Solanum_radicans_LB1638
TCCTATC-----TTAATTGAAGATGATACAATATATATCTTCCCATTCCCTGATTCAAGC
A----TGTGATCCCTACTTCATCTGCAGGTCAAAGTTGGAGACACCATTGAAATTGTTCG
TTTCTTTCACTGCTATAAACGTGGGGTTGATCGTGTTTTTGTTGACCACCCAATGTTCTT
GGAGAAAGTAAGCATATTCTGAACCCTTAGAGAGGTCCTGAGGGGATACTACAATGTGA-
ATTTT--GAATTTCTTTT-GACTCTACTGGTGCTTTT-ACCCTTT--AAGGTTTGGGGCA
AAACTGCTTCAAAAATCTATGGCCCCAAAGCTGGACAAGATTATTTGGACAATGAACTTA
GGTTCAGCTTACTGTGTCAAGTAAGTTACTTGTTATATTTGTTGTCTCGACT-------G
CATTTTACTTTTGTCTTTAATCGTTTTTTAACCTTGTTCTCTTTGTCACTCTCAGGCAGC
CTTAGAGGCACCTAGAGTTCTGAATTTGAACTGCAGCGCATACTTCTCAGGACCATATGG
TAACACATCCCAGTTTCAGAAAA-CTCCTTAGCAATCATAGTATATCCTTGTAGGT----
AATCATCTTTATTTTGCCTATTTCTGCAGGAGAGGATGTTCTCTTCATTGCCAATGATTG
GCACACAGCTCTCATTCCCTGCTACTTGAAGTCAATATACCAGTCAAGAGGAATCTATTT
GAATGCCAAGGTAAA---ATCTCTTTGTATTCACTTGATTGCACTTTACCCTGCAAATCA
ACGAGGTTGTATTAATATATGATAAA-TTTCACATTGCCTCCAGGTCGCTTTCTGCATCC
ATAACATTGCCTACCAAGGCCGATTTACTTTCTCTGACTTCCCTCTTCTCAATCTTCCTG
ATGAATTCAGGGGTTCTTTTGATTTCATTGATGGGTATGACTTT--AATGCTTGAAATCA
GACCACCAACTTTAGAAGCTCTTTTGATGCTCGTAAATTGAGTTTTTAAAATTTT-GCAG
ATATGAAAAGCCTGTTAAGGGGAGGAAAATCAACTGGATGAAGGCTGGGATATTAGAATC
ACATAGGGTGGTTACGGTGAGCCCATACTATGCCCAAGAACTTGTCTCCGCTGTTGACAA
GGGTGTTGAATTGGATAATGTCCTTCGTAAGACTTCCATTACTGGGATTGTGAATGGCAT
GGATACACAAGAGTGGAACCCAGCGACTGACAAATACACAGATGTCAAATACGATATAAC
CACTGTAAGATAAGATTTTTCTGACTTCAGTATATACTAAAATATTTTGTATGTTTATGA
AATTAAAGAGTTCTTGCTAATCAAAATCTCTACACAGGTCATGGACGCAAAGCCTTTACT
AAAGGAGGCTCTTCAAGCAGCAGTTGGCTTGCCTGTTGACAGGAAGATCCCTTTGATAGG
CTTCATCGGCAGACTTGAGGAGCAGAAAGGTTCAGATATTCTTGTTGCTGCAATTCACGA
GTTCATCGGATTGGATGTTCAAATAGTAGTCCTTGTAAGTAACAAATGGACTCATGGTAT
CTTTCTTCTTGTGTTTACTTGTGCCAAAATTGAAATTGACCTGCTACTCGTCCTATGCAT
CAGGGAACTGGCAAAAAGAAGTTTGAGCAGGAGATTGAACAGCTCGAAGAGTTGTACCCT
AACAAAGCTAAAGGAGTGGCAAAATTCAATGTCC
>Solanum_riojense_LB544
TCCTATCATATCTTAACTGCATATCATACAATATATATCTT-CCATTCCCTGATTCAAGC
A----TGTGATCCCTACTTTATCTGCAGGTCAAAGTTGGAGACAGCATTGAAATTGTTCG
TTTCTTTCACTGCTATAAACGTGGGGTTGATCGTGTTTTTGTTGACCACCCAATGTTCTT
GGAGAGAGTAAGCATATTCTGAACCCTTAGAGAGGTCCTGAGTG-ATACTACAGTGTGA-
ATTTT--GAATTTCTTTT-GACTCTACTGGTGCTTT-AACCCTTTTTAAGATTTGGGGCA
AAACTGGTTCAAAAATCTATGGCCCCAAAGCTGGACAAGATTATTTGGACAATGAACTTA
GGTTCAGCTTGTTGTGTCAAGTAAGTTACTACTTGTACG-GTTGTCTCGACTTTATGTGG
CATTTTACATTTGTCTTTAATCGTTTTTTAACCTTGTTCTCTTTGTCACACTCAGGCAGC
CTTAGAGGCACCTAGAGTTCTGAATTTGAACTGCAGCACATACTTCTCAGGACCATATGG
TAACACATCCCAGTTTCAGAAAA-CTCCTTAGCAATCATAGTATATCCTTGTAGGT----
AATCATCTTTATTTTGCCTATTTCTGCAGGAGAGGATGTTCTCTTCATTACCAATGATTG
GCACACAGCTCTCATTCCCTGCTACTTGAAGTCTATGTACCAGTCAAGAGGAATCTATTT
GAATGCCAAGGTAAATTAATCTCTTTGTATTCACTTGATTGCACTTTACCCTGCAAATCA
ACAAGGTTGTATTAATATATGATAAA-TTTCACATTGCCTCCAGGTCGCTTTCTGCATCC
ATAACATTGCCTACCAAGGCCGATTTGCTTTCTCTGACTTCCCTCTTCTCAATCTTCCTG
ATGAATTCAGGGGTTCTTTTGATTTCATTGATGGGTATGAATTT--AATGCTTGAAATCA
GACCACCAACTGTAGAAGCTCTTTTGATGCTCGTAAATTGAGTTTTAAAATTTTT-GCAG
ATCTGAAAAGCCTGTTAAGGGGAGGAAAATCAACTGGATGAAGGCTGGGATATTGGAATC
ACATAGGGTGGTTACAGTGAGCCCATATTATGCCCAAGAACTTGTCTCCGCTGTTGACAA
GGGTGTTGAATTGGATAATGTCCTTCGTAAGACTTGCATAACTGGGATTGTGAATGGCAT
GGATACACAAGAGTGGAACCCAGCAACTGACAAATACACAGATGTCAAATACGATATAAC
CACAGTAAGATAAGATTTTTCTGACT-------------AAATATTTT--------ATGA
AATTAAAGAGTTCTTGCTAATCAAAATCTCTATACAGGTCATGGACGCAAAACCTTTACT
AAAGGAGGCTCTTCAAGCAGCAGTTGGCTTACCTGTTGACAGGAAGATCCCTTTGATTGG
CTTCATCGGCAGACTTGAGGAGCAGAAAGGCTCAGATATTCTTGTTGCTGCAATTCACAA
GTTCATCGGATTGGATGTTCAAATAGTAGTCCTTGTAAGTACCAAATGGACTCATGGTAT
CTTTCTTCTTGTG-----TTGTGCCAAAATTGAAATTGAACTGCTACTCGTCCTATGCAT
CAGGGAACTGGGAAAAAGGAGTTTGAGGAGGAGATTGAACAGCTCGAAGTGTTGTACCCT
AACAAAGCTAAAGGAGTGGCAAAATTCAATGTCC
>Solanum_triflorum_LB861
TCCTATCATATCTTAACTGCATATCATACAATATATCTCTT-CCATTCCCTGATTCAAAC
A----TGTGATCCCTACTTTATCTGCAGGTCAAAGTTGGAGACACCATTGAAATTGTTCG
TTTCTTTCACTGCTATAAACGTGGGGTTGATCGTGTTTTTGTTGACCACCCAATGTTCTT
GGAGAAAGTAAGCATATTCTGAACCCTTACAGAGATCCTGAGGG-ATACTACAATGTGAT
ATTTT--GAATTTCTTTT-GACTCTACTGGTGCTTTT-ACCCTTTT-AAGGTTTGGGGCA
AAACTGGTTCAAAAATCTATGGCCCCAAAGCTGGACAAGATTATTTGGACAATGAACTTA
GGTTCAGCTTGTTGTGTCAAGTAAGTTACTTGTTGTACG-GTTGTCTCGACTTTACGTGG
GATTTTACTTTTGTCTTTAATCGTTTTTTAACCTTGTTCTCTTTGTCACTCTCAGGCAGC
CTTAGAGGTACCCAGAGTTCTGAATTTGAACTGCAGCACATACTTCTCAGGACCATATGG
TAACACATCCCAGTTTCAGAAAA-CTCCTTAGCAATCATAGTATATCCTTGTGGGT----
AATCATCTTTATTTTGCCTATTTCTGCAGGAGAGGATGTTCTCTTCATTGCCAATGATTG
GCACACAGCTCTCATTCCCTGCTACTTGAAGTCTATGTACCAGTCAAGAGGAATCTATTT
GAATGCCAAGGTAAATTAATCTCTTTGTATTCACTTGATTGCACTTTACCCTGCAAATCA
ACAAGGTTGTATTAATATATGATAAA-TTTCACATTGCCTCCAGGTCGCTTTCTGCATCC
ATAACATTGCCTACCAAGGCCGATTTGCTTTCTCTGACTTCCCTCTTCTCAATCTTCCTG
ATGAATTCAGGGGTTCTTTTGATTTCATTGATGGGTATGAATTT--AATGCTTGAAATCA
GACCACCAACTGTAGAAGCTCTTTTGATGCTCGTAAATTGAGTTTTTAAAATTTT-GCAG
ATATGAAAAGCCTGTTAAGGGGAGGAAAATCAACTGGATGAAGGCTGGGATATTGGAATC
ACATAGGGTGGTTACAGTGAGCCCATACTATGCCCAAGAACTTGTCTCCGCTGTTGACAA
GGGTGTTGAATTGGATAATGTCCTTCGTAAGACTTGCATAACTGGGATTGTGAATGGCAT
GGATACACAAGAGTGGAACCCAGCAACTGACAAATACACAGATGTCAAATACGATATAAC
CACAGTAAGATAAGATTTTTCTGACTTCAGTATATACTAAAATATTTT-------TATGA
AATTAAAGAGTTCTTGCTAATCAAAATCTCTATACAGGTCATGGACGCAAAGCCTTTACT
AAAGGAGGCTCTTCAAGCAGCGGTTGGCTTGCCTGTTGACAGGAAGATCCCTTTGATTGG
CTTCATCGGCAGACTCGAGGAGCAGAAAGGTTCAGATATTCTTGTTGCTGCAATTCACAA
GTTCATCGGATTGGATGTTCAAATAGTAGTCCTTGTAAGTACCAAATGGACTCATGGTAT
CTTTCTTCTTGTG-----TTGTGCCAAAATTGAAATTGAACTGCTACTCGTCCTATGCAT
CAGGGAACTGGCAAAAAGGAGTTTGAGGAGGAGATTGAACAGCTCGAAGTGTTGTACCCT
AACAAAGCTAAAGGAGTGGCAAAATTCAATGTCC
>Solanum_tripartitum_LB112
TCCTATC-----TTAATTGCAGATGATACAATATATATCTTCCCATTCCCTGATTCAAGC
A----TGTGATCCCTACTTCATCTGCAGGTCAAAGTTGGAGACACCATTGAAATTGTTCG
TTTCTTTCACTGCTATAAACGTGGGGTTGATCGTGTTTTTGTTGACCACCCAATGTTCTT
GGAGAAAGTAAGCATATTCTGAACCCTTAGAGAGGTCCTGAGGGGATACTACAATGTGA-
ATTTT--AAATTTCTTTT-GACTCTACTGGTGCTTTT-ACCCTTTT-AAGGTTTGGGGCA
AAACTGCTTCAAAAATCTATGGCCCCAAAGCTGGACAAGATTATTTGGACAATGAACTTA
GGTTCAGCTTACTGTGTCAAGTAAGTTACTTGTTATATTTGTTGTCTCGACT-------G
CATTTTACTTTTGTCTTTAATCGTTTTTTAACCTTGTTCTCTTTGTCACTCTCAGGCAGC
CTTAGAGGCACCTAGAGTTCTGAATTTGAACTGCAGCGCATACTTCTCAGGACCATATGG
TAACACATCCCAGTTTCAGAAAA-CTCCTTAGCAATCATAGTATATCCTTGTAGGT----
AATCATCTTTATTTTGCCTATTTCTGCAGGAGAGGATGTTCTCTTCATTGCCAATGATTG
GCACACAGCTCTCATTCCCTGCTACTTGAAGTCAATGTACCAGTCAAGAGGAATCTATTT
GAATGCCAAGGTAAA---ATCTCTTTGTATTCACTTGATTGCACTTTACCCTGCAAATCA
ACGAGGTTGTATTAATATATGATGAA-TTTCACATTGCCTCCAGGTCGCTTTCTGCATCC
ATAACATTGCCTACCAAGGCCGATTTACTTTCTCTGACTTCCCTCTTCTCAATCTTCCTG
ATGAATTCAGGGGTTCTTTTGATTTCATTGATGGGTATGACTTT--AATGCTTGAAATCA
GACCACCAACTTTAGAAGCTCTTTTGATGCTCGTAAATTGAGTTTTTAAAATTTT-GCAG
ATATGAAAAGCCTGTTAAGGGGAGGAAAATCAACTGGATGAAGGCTGGGATATTAGAATC
ACATAGGGTGGTTACGGTGAGCCCATACTATGCCCAAGAACTTGTCTCCGCTGTTGACAA
GGGTGTTGAATTGGATAATGTCCTTCGTAAGACTTCCATTACTGGGATTGTGAATGGCAT
GGATACACAAGAGTGGAACCCAGCGACTGACAAATACACAGATGTCAAATACGATATAAC
CACTGTAAGATAAGATTTTTCTGACTTCAGTATATACTAAAATATTTTGTATGTTTATGA
AATTAAAGAGTTCTTGCTAATCAAAATCTCTACACAGGTCATGGACGCAAAGCCTTTACT
AAAGGAGGCTCTTCAAGCAGCAGTTGGCTTGCCTGTTGACAGGAAGATCCCTTTGATAGG
CTTCATCGGCAGACTTGAGGAGCAGAAAGGTTCAGATATTCTTGTTGCTGCAATTCACGA
GTTCATCGGATTGGATGTTCAAATAGTAGTCCTTGTAAGTAACAAATGGACTCATGGTAT
CTTTCTTCTTGTGTTTACTTGTGCCAAAATTGAAATTGACCTGCTACTCGTCCTATGCAT
CAGGGAACTGGCAAAAAGAAGTTTGAGCAGGAGATTGAACAGCTCGAAGAGTTGTACCCT
AACAAAGCTAAAGGAGTGGCAAAATTCAATGTCC
