# Supplementary material for: Predicting Plastid Marker Variation: Can Complete Plastid Genomes from Closely Related Species Help?
Source: PLoS One. 2013 Nov 29;8(11):e82266. doi: 10.1371/journal.pone.0082266 (PMC3843732; doi:10.1371/journal.pone.0082266)
Supplement: File S2 — Aligned sequence files for the Morelloid clade. (ZIP) [file pone.0082266.s002.zip › Morelloid_clade_alignments/Morelloids_ycf1_PART1.fst]

>Solanum_aloysiifolium_LB856
TGTATAGTAATTCTAGGAATATTAATGATAGATAAAAATAGATCGATGTATAATCTTTGA
ATGAATAATTTTCTAAAATAATGGAATTTCCATATTACTCGAGTATTTCTGCTTTTTAAT
ATTTGGAAAAAATTGTTTGGCGATTTGAATTTTTTAATATTATTT------GTTTTATTA
GGCCTAATGTCTATTTCTGGAGTTACTTTCTTTTTCTCTTTTGTAATTCTTTCTATTTCA
TTTTTTATTGTACTTGTTCTATCAGTCAAATCC-TTCATTTTGGTTTCTATCAGTGAAGA
ATTTGG-CCAATTTCCAGATTCAATTTGACTAAATGGTTCGTTAATTATTTGATTA-CTA
ATTAAATAATCTTTTTCTTTTTTCGTTTCATTCGATTCATATATTTCTTTGAATCTAAAT
AATACAATTGGATTTACTTTTGAAAGTTCTTTTTTTATTTTTTTGAGAAATCCAATACTT
TTGATAAGCCATTTTTTGGTTTCTTTTGAAACTCTTCTAAATAATTTTGTTTTTCCTTTT
AAAATTTTTAGAGTTCTAAAATATTTCTTTTTGAATTTTCCAATTTTTTTTTCGAGTTCC
TTAAAAATGGGCTCAAAAAAGGAAGGGCGTTTTCGGGGAGAACCAAAGGGAAGTTCAGCT
TCCATTCCCCAAACTGTTAAAAAACAAAAATCATCTTTTTGTTTTTTCTTTTTCATTAGC
TCTCCGCGGGAGGGGTACAGTTTAGATATATGCCAAGGTTTCAGACAAAAAGGAAATAAA
ATTTTGATCTGAATCCCGTCTCTCAACCAATTTTTAGGAAATTCTGTTTCTGATAATTGA
ACACCATTATAAGTACATTTAATCTGCATTTCTCGCTTCCATTCCTGCAAATCTTCAGAC
CATTCAGGAAGTTGCAAGAATAACATACGCCCGATATTTTTGGCTATTATCAACGAAGGT
AATAGAATATATTTTCGAAGAATTGATTGAGTTATTAACATGTAGCCTCGTATTATTTGC
GCAAAAGGGATGCTATCCCAGGCTTCTGCGATCTCTATCCGTGCTTTTTCTTTTCTTTTG
TTCTCCTCTTTTTTGTCCTTTTCTTTTTTCTCTTCTCTTTTTGTTTGTTCTTCTCTAGAC
TCTAGAATCTCGAATTCTCCCTTTTTACCTGTCCAATTTCGAAAAATTGGTTTAATCAGT
TCAGAGATATCAAAAGAAAAAAGACGGAGGGGGGTTATTCTGTCGAGAAAAAGGGGGGAA

>Solanum_cochabambense_LB847
TGTATAGTAATTCTAGGAATATTAATGATAGATAAAAATAGATCGATGTATAATCTTTGA
ATGAATAATTTTCGAAAATAATGGAATTTCCATATTACTCGAGTATTTCTGCTTTTTAAT
ATTTGGAAAAAATTGTTTGGCGATTTGAATTTTTTAATATTATTT------GTTTTATTA
GGCCTAATGTCTATTTCTGGAGTTACTTTCTTTTTCTCTTTTGTAATTCTTTCTATTTCA
TTTTTTATTGTACTTGTTCTATCAGTCAAATCC-TTCATTTTGGTTTCTATCAGTGAAGA
ATTTGG-CCAATTTCCAGAGTCAATTTGACTAAATGGTTCGTTAATTATTTGATTA-CTA
ATTAAATAATCTTTTTCTTTTTTCGTTTCATTCGATTCATATATTTCTTTGAATCTAAAT
AATACAATTGGATTTACTTTTGAAAGTTCTTTTTTTATTTTTTTGAGAAATCCAATACTT
TTGATAAGCCATTTTTTGGTTTCTTTTGAAACTCTTCTAAATAATTTTGTTTTTCCTTTT
AAAATTTTTAGAGTTCTAAAATATTTCTTTTTGAATTTTCCAATTTTTTTTTCGAGTTCC
TTAAAAATGGGCTCAAAAAAAGAAGGGCGTTTTCGGGGAGAACCAAAGGGAAGTTCAGCT
TCCATTCCCCAAACTGTTAAAAAACAAAAATCATCTTTTTGTTTTTTCTTTTTCATTAGC
TCTCCGCGGGAGGGGTACAGTTTAGATATATGCCAAGGTTTCAGACAAAAAGGAAATAAA
ATTTTGATCTGAATCCCGTCTCTCAACCAATTTTTAGGAAATTCTGTTTCTGATAATTGA
ACACCATTATAAGTACATTTAATCTGCATTTCTCGCTTCCATTCCTGCAAATCTTCAGAC
CATTCAGGAAGTTGCAAGAATAACATACGCCCGATATTTTTGGCTATTATCAACGAAGGT
AATAGAATATATTTTCGAAGAATTGATTGAGTTATTAACATGTAGCCTCGTATTATTTGC
GCAAAAGGGATGCTATCCCAGGCTTCTGCGATCTCTATCCGTGCTTTTTCTTTTCTTTTG
TTCTCCTCTTTTTTGTCCTTTTCTTTTTTCTCTTCTCTTTTTGTTTGTTCTTCTCTAGAC
TCTAGAATCTCGAATTCTCCCTTTTTACCTGTCCAATTTCGAAAAATTGGTTTAATCAGT
TCAGAGATATCAAAAGAAAAAAGACGGAGGGGGGTTATTCTGTCGAGAAAAAGGGGGGAA

>Solanum_corymbosum_LB727
TGTGTAGTAATTCTAGGAATATTAATGATAGATAAAAATAGATCGATGTATAATCTTTGA
ATGAATAATTTTCGAAAATAATGGAATTTCCATATTATTCGAGTATTTCTGTTTTTTAAT
ATTTGGAAAAAATTTTTTGGCGATTCGAATTTTTTAATATTATTT------GTTTTATTA
GGCCTAATGTCTAGTTCTGGAGTTACTTTCTTTTTTTCTTTTGTAATTCTTTCTATTTCA
TTTTTTATTGTACTTGTTCTATCAGTCAAATCC-TTCATTTTTGTTTCTATCAGTGAAGA
ATTTGG-CCAATTTCCAGATTCAATTTGACTAAATGATTCGTTAATTATTTGATTA-CTA
ATTAGATAATCTTTTTCTTTTTTCGTTTCATTCGAGTCAGATATTTCTTTGAATCTAAAT
AATACAATTGGATTTATTTTTGAAAGTTCTTTTTTTATTTTTTTGAGAAATCCAATGCTT
TTGATAAGCCATTTTTTGGTTTCTTTTGAAACTCTTCTAAATAATTTTGTTTTTCCTTTT
AAAATTTTTAGAGTTATAAAATAGTTCTTTTTTAATTTTCCAATTTTTTTTTCGAGTTCC
TTAAAAATGGGCTCAAAAAAGGAAGGGCGTTTTCGGGGAGAACCAAAAGGAAGTTCAGCT
TCCATTCCCCAAACTGTTAAAAAACAAAAATCATCTTTTTGTTTTTTCTTTTTCATTAGC
TCTTTGCGGGAGGGGTGCAGTTTAGATATATGCCAAGGTTTCAGACAAAAAGGAAATAAA
ATTTTGATCTGAATCCCGTCTCTCAACCAATTTTTAGGAAATTCTGTTTCTGATAATTGA
ACACCATTATAAGTACATTTAATCTGCATTTCTCGATTCCATTCCTGCAAATCTTCAGAC
CATTCAGGAAGTTGCAAGAATAACATACGCCCGATATTTTTGGCTATTATCAATGAAGGT
AATAGAATATATTTTCGAAGAATTGATTGAGTTATTAACATATAGCCTCGTATTATTTGC
GCAAAAGGAATGCTATCCCAGGCTTCTGCGATCTCTATCCGTGCTTTTTCTTTTCTTTTG
TTCTCCTCTTTTTTGTCCTTTTCTTTTTTCTCTTCTCTTTTTGTTTGTTCTTCTCTAGAC
TCTAGAATCTTGAATTCTCCCTCTTTACCTGTCCAATTTCGAAAAATTGGTTTAATCCGT
TCAGAGATATCAAAAGAAAAAAGAC-GAGGGGGGTTATTCTGTCGACAAAAAGGGGGGAA

>Solanum_gilioides_LB2004
------------------------------------------------------------
------------------------------------------------------------
------------------------------------------------------------
------------------------------------------------------------
------------------------------------------------------------
------------------------------------------------------TA-CTA
ATTAGATAATCTTTTTCTTTTTTCGTTTCATTCGATTCAGATATTTCTTTGAATCTAAAT
AATAAAATTGGATTTATTTTTGAAAGTTCTTTTTTTATTTTTTTGAGAAATCCAATACTT
TTGATAAGCCATTTTTTGGTTTCTTTTGAAACTCGTCTAAAAAATTTTGTTTTTCTTTTT
AAAATTTTTAGAGTTATAAAATATTTCTTTTTGAATTTTCCAATTTTTTTTTCGAGTTCC
TTAAAAATGGGCTCAAAAAAGGAAGGGTGTTTTCGGGGAGAACCAAAGGGAAGTTCAGCT
TCCATTCCCCAAACTGTTAAAAAACAAAAATCATCTTTTTGTTTTTTCTTTTTCATTAGC
TCTCCGCGGGAGGGGTACAGTTTAGATATATGCCAAGGTTTCAGACAAAAAGGAAATAAA
ATTTTGATCTGAATCCCGTCTCTCAACCAATTTTTAGGAAATTCTGTTTCTGACAATTGA
ACACCATTATAAGTACATTTAATCTGCATTTCTCGATTCCATTCCTGCAAATCTTCAGAC
CATTCAGGAAGTTGCAAGAATAACATACGCCCGATATTTTTGGCTATTATCAATGAAGGT
AATAGAATATATTTTCGAAGAATTGATTGAGTTATTAACATGTAGCCTCGTATTATTTGC
GCAAAAGGAATGTTATCCCAGGCTTCTGCGATCGCTATCCGTGCTTTTTCTTTTCTTTTG
TTCTCCTCTTTTTTGTCCTTTTCTTTTTTCTCTTCTCTTTTTGTTTGTTCTTCTCTAGAC
TCTAGAATCTTGAATTCTCCCTCTTTACCTGTCCAATTTCGAAAAATTGGTTTAATCAGT
TCAGAGATATCAAAAGAAAAAAGACGGAGGGGGGTTATTCTGTCGAGAAAAAGGGGGGAA

>Solanum_huayavillense_LB336
TGTGTAGTAATTCTAGGAATATTAATGATAGATAAAAATAGATCGATGTATAATCTTGGA
ATGAATAATTTTCTAAAATAATGGAATTTCCGTATTACTCGAGTATTTCTGTTTTTTAAT
ATTTGGAAAAAATTTTTTGGCGATTCGAATTTTTTAATATTATTT------GTTTTATTA
GGCTTAATGTCTATTTCTGGAGTTACTTTATTTTTCTCTTTTGTAATTCTTTCTATTTGA
TTTTTTATTGTACTTGTTCTATCAGTCAAATCC-TTCATTTTAGTTTCTATCAGTGAAGA
ATTTAG-CCGATTTCCAGATTCAATTTGACTAAATGATTCGTTAATTATTTGATTA-CTA
ATTAAATAATCTTTTTCTTTTTTCGTTTCATTCGATTCATATATTTCTTTGAATCTAAAT
AATACAATTGGATTTACTTTTGAAAGTTCTTTTTTTATTTTTTTGAGAAATCCAATACTT
TTGATAAGCCATTTTTTGGTTTCTTTTGAAACTCTTCTAAATAATTTTGTTTTTCCTTTT
AAAATTTTTAGAGTTCTAAAATATTTCTTTTTGAATTTTCCAATTTTTTTTTCGAGTTCC
TTAAAAATGGGCTCAAAAAAGGAAGGGCGTTTTCGGGGAGAACCAAAGGGAAGTTCAGCT
TCCATTCCCCAAACTGTTAAAAAACAAAAATCATCTTTTTGTTTTTTCTTTTTCATTAGC
TCTCCGCGGGAGGGGTACAGTTTAGATATATGCCAAGGTTTCAGACAAAAAGGAAATAAA
ATTTTGATCTGAATCCCGTCTCTCAACCAATTTTTAGGAAATTCTGTTTCTGATAATTGA
ACACCATTATAAGTACATTTAATCTGCATTTCTCGCTTCCATTCCTGCAAATCTTCAGAC
CATTCAGGAAGTTGCAAGAATAACATACGCCCGATATTTTTGGCTATTATCAACGAAGGT
AATAGAATATATTTTCGAAGAATTGATTGAGTTATTAACATGTAGCCTCGTATTATTTGC
GCAAAAGGGATGCTATCCCAGGCTTCTGCGATCTCTATCCGTGCTTTTTCTTTTCTTTTG
TTCTCCTCTTTTTTGTCCTTTTCTTTTTTCTCTTCTCTTTTTGTTTGTTCTTCTCTAGAC
TCTAGAATCTCGAATTCTCCCTTTTTACCTGTCCAATTTCGAAAAATTGGTTTAATCAGT
TCAGAGATATCAAAAGAAAAAAGACGGAGGGGGGTTATTCTGTCGAGAAAAAGGGGGGAA

>Solanum_nigrescens_LB70
TGTATAGTAATTCTAGGAATATTAATGATAGATAAAAATAGATCGATGTATAATCTTTGA
ATGAATAATTTTCGAAAATAATGGAATTTCCATATTACTCGAGTATTTCTGCTTTTTAAT
ATTTGGAAAAAATTGTTTGGCGATTTGAATTTTTTAATATTATTT------GTTTTATTA
GGCCTAATGTCTATTTCTGGAGTTACTTTCTTTTTCTCTTTTGTAATTCTTTCTATTTCA
TTTTTTATTGTACTTGTTCTATCAGTCAAATCC-TTCATTTTGGTTTCTATCAGTGAAGA
ATTTGG-CCAATTTCCAGATTCAATTTGACTAAATGGTTCGTTAATTATTTGATTA-CTA
ATTAAATAATCTTTTTCTTTTTTCGTTTCATTCGATTCATATATTTCTTTGAATCTAAAT
AATACAATTGGATTTACTTTTGAAAGTTCTTTTTTTATTTTTTTGAGAAATCCAATACTT
TTGATAAGCCATTTTTTGGTTTCTTTTGAAACTCTTCTAAATAATTTTGTTTTTCCTTTT
AAAATTTTTAGAGTTCTAAAATATTTCTTTTTGAATTTTCCAATTTTTTTTTCGAGTTCC
TTAAAAATGGGCTCAAAAAAGGAAGGGCGTTTTCGGGGAGAACCAAAGGGAAGTTCAGCT
TCCATTCCCCAAACTGTTAAAAAACAAAAATCATCTTTTTGTTTTTTCTTTTTCATTAGC
TCTCCGCGGGAGGGGTACAGTTTAGATATATGCCAAGGTTTCAGACAAAAAGGAAATAAA
ATTTTGATCTGAATCCCGTCTCTCAACCAATTTTTAGGAAATTCTGTTTCTGATAATTGA
ACACCATTATAAGTACATTTAATCTGCATTTCTCGCTTCCATTCCTGCAAATCTTCAGAC
CATTCAGGAAGTTGCAAGAATAACATACGCCCGATATTTTTGGCTATTATCAACGAAGGT
AATAGAATATATTTTCGAAGAATTGATTGAGTTATTAACATGTAGCCTCGTATTATTTGC
GCAAAAGGGATGCTATCCCAGGCTTCTGCGATCTCTATCCGTGCTTTTTCTTTTCTTTTG
TTCTCCTCTTTTTTGTCCTTTTCTTTTTTCTCTTCTCTTTTTGTTTGTTCTTCTCTAGAC
TCTAGAATCTCGAATTCTCCCTTTTTACCTGTCCAATTTCGAAAAATTGGTTTAATCAGT
TCAGAGATATCAAAAGAAAAAAGACAGAGGGGGGTTATTCTGTCGAGAAAAAGGGGGGAA

>Solanum_palitans_LB65
TGTGTAGTAATTCTAGGAATATTAATGATAGATAAAAATAGATCGATGTATAATCTTTGA
ATGAATAATTTTCGAAAATAATGGAATTTCCATATTACTCGAGTATTTCTGTTTTTTAAT
ATTTGGAAAAAATTTTTTGGCGATTCGAATTTTTTAATATTATTTGTTTTAGTTTTATTA
GGCCTAATGTCTAGTTCTGGAGTTACTTTCTTTTTCTCTTTTGTAATTCTTTCTATTTCA
TTTTTTATTGTACTTGTTCTATCAGTCAAATCC-TTCATTTTTGTTTCTATCAGTGAAGA
ATTTAG-CCAATTTCCAGATTCAATTTGACTAAATGATTCGTTAATTATTTGATTATCTA
ATTAGATAATCTTTTTCTTTTTTCGTTTCATTCGAGTCAGATATTTCTTTGAATCTAAAT
AATACAATTGGATTTATTTTTGAAAGTTCGTTTTTTATTTTTTTGAGAAATCCAATGCTT
TTGATAAGCCATTTTTTGGTTTCTTTTGAAACTCTTCTAAATAATTTTGTTTTTCCTTTT
AAAATTTTTAGAGTTATAAAATATTTCTTTTTTAATTTTCCAATTTTTTTTTCGAGTTCC
TTAAAAATGGGCTCAAAAAAGGAAGGGCGTTTTCGGGGAGAACCAAAAGGAAGTTCAGCT
TCCATTCCCCAAACTGTTAAAAAACAAAAATCATCTTTTTGTTTTTTCTTTTTCATTAGC
TCTTCGCGGGAGGGGTGCAGTTTAGATATATGCCAAGGTTTCAGACAAAAAGGAAATAAA
ATTTTGATCTGAATCCCGTCTCTCAACCAATTTTTAGGAAATTCTGTTTCTGATAATTGA
ACACCATTATAAGTACATTTAATCTGCATTTCTCGATTCCATTCCTGCAAATCTTCAGAC
CATTCAGGAAGTTGCAAGAATAACATACGTCCGATATTTTTGGCTATTATCAATGAAGGT
AATAGAATATATTTTCGAAGAATTGATTGAGTTATTAACATGTAGCCTCGTATTATTTGC
GCAAAAGGAATGCTATCCCAGGCTTCTGCGATCTCTATCCGTGCTTTTTCTTTTCTTTTG
TTCTCCTCTTTTTTGTCCTTTTCTTTTTTCTCTTCTCTTTTTGTTTGTTCTTCTCTAGAC
TCTAGAATCTTGAATTCTCCCTCTTTACCTGTCCAATTTCGAAAAATTGGTTTAATCCGT
TCAGAGATATCAAAAGAAAAAAGACGGAGGGGGGTTATTCTGTCGAGAAAAAGGGGGGAA

>Solanum_ptychanthum_LB3058
TGTATAGTAATTCTAGGAATATTAATGATAGATAAAAATAGATCGATGTATAATCTTTGA
ATGAATAATTTTCGAAAATAATGGAATTTCCATATTACTCGAGTATTTCTGCTTTTTAAT
ATTTGGAAAAAATTGTTTGGCGATTTGAATTTTTTAATATTATTT------GTTTTATTA
GGCTTAATGTCTATTTCTGGAGTTACTTTCTTTTTCTCTTTTGTAATTCTTTCTATTTCA
TTTTTTATTGTACTTGTTCTATCAGTCAAATCCTTTCATTTTGGTTTCTATCAGTGAAGA
ATTTGGCCCAATTTCCAGATTCAATTTGACTAAATGGTTCGTTAATTATTTGATTA-CTA
ATTAAATAATCTTTTTCTTTTTTCGTTTCATTCGATTCATATATTTCTTTGAATCTAAAT
AATACAATTGGATTTACTTTTGAAAGTTCTTTTTTGATTTTTTTGAGAAATCCAATACTT
TTGATAAGCCATTTTTTGGTTTCTTTTGAAACTCTTCTAAATAATTTTGTTTTTCCTTTT
AAAATTTTTAGAGTTCTAAAATATTTCTTTTTGAATTTTCCAATTTTTTTTTCGAGTTCC
TTAAAAATGGGCTCAAAAAAGGAAGGGCGTTTTCGGGGAGAACCAAAGGGAAGTTCAGCT
TCCATTCCCCAAACTGTTAAAAAACAAAAATCATCTTTTTGCTTTTTCTTTTTCATTAGC
TCTCCGCGGGAGGGGTACAGTTTAGATATATGCCAAGGTTTCAGACAAAAAGGAAATAAA
ATTTTGATCTGAATCCCGTCTCTCAACCAATTTTTAGGAAATTCTGTTTCTGATAATTGA
ACACCATTATAAGTACATTTAATCTGCATTTCTCGCTTCCATTCCTGCAAATCTTCAGAC
CATTCAGGAAGTTGCAAGAATAACATACGCCCGATATTTTTGGCTATTATCAACGAAGGT
AATAGAATATATTTTCGAAGAATTGATTGAGTTATTAACATGTAGCCTCGTATTATTTGC
GCAAAAGGGATGCTATCCCAGGCTTCTGCGATCTCTATCCGTGCTTTTTCTTTTCTTTTG
TTCTCCTCTTTTTTGTCCTTTTCTTTTTTCTCTTCTCTTTTTGTTTGTTCTTCTCTAGAC
TCTAGAATCTCGAATTCTCCCTTTTTACCTGTCCAATTTCGAAAAATTGGTTTAATCAGT
TCAGAGATATCAAAAGAAAAAAGACGGAGGGGGGTTATTCTGTCGAGAAAAAGGGGGGAA

>Solanum_radicans_LB1638
TGTGTAGTAATTCTAGGAATATTAATGATAGATAAAAATAGATCGATGTATAATCTTTGA
ATGAATAATTTTCGAAAATAATGGAATTTCCATATTACTCGAGTATTTCTGTTTTTTAAT
ATTTGGAAAAAATTTTTTGGCGATTCGAATTTTTTAATATTATTT------GTTTTATTA
GGCCTAATGTCTAGTTCTGGAGTTACTTTCTTTTTTTCTTTTGTAATTCTTTCTATTTCA
TTTTTTATTGTACTTGTTCTATCAGTCAAATCC-TTCATTTTTGTTTCTATCAGTGAAGA
ATTTGG-CCAATTTCCAGATTCAATTTGACTAAATGATTCGTTAATTATTTGATTA-CTA
ATTAGATAATCTTTTTCTTTTTTCGTTTCATTCGAGTCAGATATTTCTTTGAATCTAAAT
AATACAATTGGATTTATTTTTGAAAGTTCTTTTTTTATTTTTTTGAGAAATCCAATGCTT
TTGATAAGCCATTTTTTGGTTTCTTTTGAAACTCTTCTAAATAATTTTGTTTTTCCTTTT
AAAATTTTTAGAGTTATAAAATATTTCTTTTTTAATTTTCCAATTTTTTTTTCGAGTTCC
TTAAAAATGGGCTCAAAAAAGGAAGGGCGTTTTCGGGGAGAACCAAAAGGAAGTTCAGCT
TCCATTCCCCAAACTGTTAAAAAACAAAAATCATCTTTTTGTTTTTTCTTTTTCATTAGC
TCTTTGCGGGAGGGGTGCAGTTTAGATATATGCCAAGGTTTCAGACAAAAAGGAAATAAA
ATTTTGATCTGAATCCCGTCTCTCAACCAATTTTTAGGAAATTCTGTTTCTGATAATTGA
ACACCATTATAAGTACATTTAATCTGCATTTCTCGATTCCATTCCTGCAAATCTTCAGAC
CATTCAGGAAGTTGCAAGAATAACATACGCCCGATATTTTTGGCTATTATCAATGAAGGT
AATAGAATATATTTTCGAAGAATTGATTGAGTTATTAACATGTAGCCTCGTATTATTTGC
GCAAAAGGAATGCTATCCCAGGCTTCTGCGATCTCTATCCGTGCTTTTTCTTTTCTTTTG
TTCTCCTCTTTTTTGTCCTTTTCTTTTTTCTCTTCTCTTTTTGTTTGTTCTTCTCTAGAC
TCTAGAATCTTGAATTCTCCCTCTTTACCTGTCCAATTTCGAAAAATTGGTTTAATCCGT
TCAGAGATATCAAAAGAAAAAAGACGGAGGGGGGTTATTCTGTCGAGAAAAAGGGGGGAA

>Solanum_riojense_LB544
TGTATAGTAATTCTAGGAATATTAATGATAGATAAAAATAGATCAATGTATAATCTTTGA
ATGAATAATTTTCTAAAATAATGGAATTTCCATATTACTCGAGTATTTCTGCTTTTTAAT
ATTTGGAAAAAATTGTTTGGCGATTTGAATTTTTTAATATTATTTGTTTTAGTTTTATTA
GGCCTAATCTCTATTTCTGGAGTTACTTTCTTTTTCTCTTTTGTAATTCTTTCTATTTCA
TTTTTTATTGTACTTGTTCTATCAGTCAAATCC-TTCATTTTTGTTTCTATCAGTGAAGA
ATTTGG-CCAATTTCCAGATTCAATTTGACTAAATGATTCGTTAATTATTTGATTA-CTA
ATTAAATAATCTTTTTCTTTTTTCGTTTCATTCGATTCAGATATTTCTTTGAATCTAAAT
AATACAATTGGATTTACTTTTGAAAGTTCTTTTTTTATTTTTTTGAGAAATCCAATACTT
TTGATAAGCCATTTTTTGGTTTCTTTTGAAACTCTTCTAAATAATTTTGTTTTTCCTTTT
AAAATTTTTAGAGTTCTAAAATATTTCTTTTTGAATTTTCCAATTTTTTTTTCGAGTTCC
TTAAAAATGGGCTCAAAAAAGGAAGGGCGTTTTCGGGGAGAACCAAAGGGAAGTTCAGCT
TCCATTCCCCAAACTGTTAAAAAACAAAAATCATCTTTTTGCTTTTTCTTTTTCATTAGC
TCTCCGCGGGAGGGGTACAGTTTAGATATATGCCAAGGTTTCAGACAAAAAGGAAATAAA
ATTTTGATCTGAATCCCGTCTCTTAACCAATTTTTAGGAAATTCTGTTTCTGATAATTGA
ACACCATTATAAGTACATTTAATCTGCATTTCTCGCTTCCATTCCTGCAAATCTTCAGAC
CATTCAGGAAGTTGCAAGAATAACATACGCCCGATATTTTTGGCTATTATCAATGAAGGT
AATAGAATATATTTTCGAAGAATTGATTGAGTTATTAACATGTAGCCTCGTATTATTTGC
GCAAAAGGGATGCTATCCCAGGCTTCTGCGATCTCTATCCGTGCTTTTTCTTTTCTTTTG
TTCTCCTCTTTTTTGTCCTTTTCTTTTTTCTCTTCTCTTTTTGTTTGTTCTTCTCTAGAC
TCTAGGATCTCGAATTCTCCCTTTTTACCTGTCCAATTTCGAAAAATTGGTTTAATCAAT
TCAGAGATATCAAAAGAAAAAAG-CAGAGGGGGGTTATTCTGTCGAGAAAAAGGGGGGAA

>Solanum_triflorum_LB861
TGTATAGTAATTCTAGGAATATTAATGATAGATAAAAATAGATCGATGTATAATCTTTGA
ATGAATAATTTTCGAAAATAATGGAATTTCCATATTACTCGAGTATTTCTGCTTTTTAAT
ATTTGGAAAAAATTGTTTGGCGATTTGAATTTTTTAATATTATTT------GTTTTATTA
GGCCTAATGTCTATTTCTGGAGTTACTTTCTTTTTCTCTTTTGTAATTCTTTCTATTTCA
TTTTTTATTGTACTTGTTCTATCAGTCAAATCC-TTCATTTTTTTTTCTATCAGTGAAGA
ATTTGG-CCAATTTCCAGATTCAATTTGACTAAATGGTTCGTTAATTAGTTGATTA-CTA
ATTAAATAATCTTTTTCTTTTTTCGTTTCATTCGATTCAGATATTTCTTTGAATCTAAAT
AATACAATTGGATTTACTTTTGAAAGTTCTTTTTTTATTTTTTTGAGAAATCCAATACTT
TTGATAAGCCATTTTTTGGTTTCTTTTGAAACTCTTCTAAATAATTTTGTTTTTCCTTTT
AAAATTTTTAGAGTTCTAAAATATTTCTTTTTGAATTTTCCAATTTTTTTTTCGAGTTCC
TTAAGAATGGGCTCAAAAAAGGAAGGGCGTTTTCGGGGAGAACCAAAGGGAAGTTCAGCT
TCCATTCCCCAAACTGTTAAAAAACAAAAATCATCTTTTTGTTTTTTCTTTTTCATTAGC
TCTCCGCGGGAGGGGTACAGTTTAGATATATGCCAAGGTTTCAAACAAAAAGGAAATAAA
ATTTTGATCTGAATCCCGTCTCTCAACCAATTTTTAGGAAATTCTGTTTCTGATAATTGA
ACACCATTATAAGTACATTTAATCTGCATTTCTCGCTTCCATTCCTGCAAATCTTCAGAC
CATTCAGGAAGTTGCAAGAATAACATACGCCCGATATTTTTGGCTATTATCAACGAAGGT
AATAGAATATATTTTCGAAGAATTGATTGAGTTATTAACATGTAGCCTCGTATTATTTGC
GCAAAAGGGATGCTATCCCAGGCTTCTGCGATCTCTATCCGTGCTTTTTCTTTTCTTTTG
TTCTCCTCTTTTTTGTCCTTTTCTTTTTTCTCTTCTCTTTTTGTTTGTTCTTCTCTAGAC
TCTAGAATCTCGAATTCTCCCTTTTTACCTGTCCAATTTCGAAAAATTGGTTTAATCAGT
TCAGAGATATCAAAAGAAAAAAGACGGAGGGGGGTTATTCTGTCGAGAAAAAGGGGGGAA

>Solanum_tripartitum_LB112
TGTGTAGTAATTCTAGGAATATTAATGATAGATAAAAATAGATCGATGTATAATCTTTTA
ATGAATAATTTTCGAAAATAATGGAATTTCCATATTACTCGAGTATTTCTGTTTTTTAAT
ATTTGGAAAAAATTTTTTGGCGATTCGAATTTTTTAATATTATTTGTTTTAGTTTTATTA
GGCCTAATGTCTAGTTCTGGAGTTACTTTCTTTTTCTCTTTTGTAATTCTTTCTATTTCA
TTTTTTATTGTACTTGTTCTATCAGTCAAATCC-TTCATTTTTGTTTCTATCAGTGAAGA
ATTTAT-CCAATTTCCAGATTCAATTTGACTAAATGATTCGTTAATTATTTGATTA-CTA
ATTAGATAATCTTTTTCTTTTTTCGTTTCATTCGAGTCAGATATTTCTTTGAATCTAAAT
AATACAATTGGATTTATTTTTGAAAGTTCGTTTTTTATTTTTTTGAGAAATCCAATGCTT
TTGATAAGCCATTTTTTGGTTTCTTTTGAAACTCTTCTAAATAATTTTGTTTTTCCTTTT
AAAATTTTTAGAGTTATAAAATATTTCTTTTTTAATTTTCCAATTTTTTTTTCGAGTTCC
TTAAAAATGGGCTCAAAAAAGGAAGGGCGTTTTCGGGGAGAACCAAAAGGAAGTTCAGCT
TCCATTCCCCAAACTGTTAAAAAACAAAAATCATCTTTTTGTTTTTTCTTTTTCATTAGC
TCTTCGCGGGAGGGGTGCAGTTTAGATATATGCCAAGGTTTCAGACAAAAAGGAAATAAA
ATTTTGATCTGAATCCCGTCTCTCAACCAATTTTTAGGAAATTCTGTTTCTGATAATTGA
ACACCATTATAAGTACATTTAATCTGCATTTCTCGATTCCATTCCTGCAAATCTTCAGAC
CATTCAGGAAGTTGCAAGAATAACATACGTCCGATATTTTTGGCTATTATCAATGAAGGT
AATAGAATATATTTTCGAAGAATTGATTGAGTTATTAACATGTAGCCTCGTATTATTTGC
GCAAAAGGAATGCTATCCCAGGCTTCTGCGATCTCTATCCGTGCTTTTTCTTTTCTTTTG
TTCTCCTCTTTTTTGTCCTTTTCTTTTTTCTCTTCTCTTTTTGTTTGTTCTTCTCTAGAC
TCTAGAATCTTGAATTCTCCCTCTTTACCTGGCCAATTTCGAAAAATTGGTTTAATCCGT
TCAGAGATATCAAAAGAAAAAAGA--GAGGGGGGTTATTCTGTCGATAAAAAGGGGGGAA
