# Supplementary material for: Predicting Plastid Marker Variation: Can Complete Plastid Genomes from Closely Related Species Help?
Source: PLoS One. 2013 Nov 29;8(11):e82266. doi: 10.1371/journal.pone.0082266 (PMC3843732; doi:10.1371/journal.pone.0082266)
Supplement: File S2 — Aligned sequence files for the Morelloid clade. (ZIP) [file pone.0082266.s002.zip › Morelloid_clade_alignments/Morelloids_ycf1_PART2.fst]

>Solanum_aloysiifolium_LB856
TTGACTTGCGGGTTCTTTTGCTTCTTGAATTCGATTCTTTATTTTTTTATTTAATGGTAG
AAAAAAGTTTTGTTTTTGGTTTTTATTTTGCCTAACATTTTCATTCGTATTCAAATTTAA
AAGAAGGAATTTGCTTGGTATAATCCACGGTTTTATTTTATAGACATTATAAAGTAGTAC
AAATTCTGGGAAGAACCAAAATTCCAGATTCAATATGGGACGATTAAATATTTTTTCATT
CATTCCCATCCAATCAAAAAAGACTTTTTTCGAATTTTTTTGAGTTTTTTCGGGATTTTG
ATGAGTTGTAAGATAAAAAACCCCTTTTTTCTCAATTTTCTCAATTATTTGATAATTATT
AATACCAATTTGAGTATTTGGATTACTGTTGGTATCGATCTTAACCCAGGCCTCAATATC
TCCTTTTTGTCTAAGAGAAAAATGGATAATTTTCCAATCAAAATATTTTCTATCGAGATT
TCTTTCTAGATCTAGAATATTGTCTTTTCTTAGATAATTATTGATCTGAAGATTGGCGGG
CATATCAACAAAGTTGTGTTTGGATGGGTTGAAATTATACGAAATTTCTAAGTTCTTC--
-TTTACTTGAAAAGGTAATCTAGAAATAAATGAGTCACTTTTATTTTCATAATTAATCGA
TTTATATGCTAAAAGATCATATCTATAACATTT---------------------------
------------------------------------------------------------
------------------------------------------------------------
------------------------------------------------------------
------------------------------------------------------------
------------------------------------------------------------
------------------------------------------------------------
------------------------------------------------------------
------------------------------TTTTATAGTAGAAATAAAGATAAAGTGAAT
TTTATTATTATTA---ATTTTTTCTTGATTTATTTCATTATTGGAAATGGATTTATCAAT
CAATTTGTTTGTTGATTCAAGAAAGAAT
>Solanum_cochabambense_LB847
TTGACTTGCGGGTTCTTTTGCTTCTTGAATTCGATTCTTTATTTTTTTATTTAATGGTAG
AAAAAAGTTTTGTTTTTGGTTTTTATTTTGCCTAACATTTTCATTTGTATTCAAATTTAA
AAGAAGGAATTTGCTTGGTATAATCCACGGTTTTATTTTATAGACATTATAAAGTAGTAC
AAATTCTGGGAAGAACCAAAATTCCAGATTCAATATGGGACGATTAAATATTTTTTCATT
CATTCCCATCCAATCAAAAAAGACTTTTTTCGAATTTTTTTGAGTTTTTTCGGGATTTTG
ATGAGTTGTAAGATAAAAAACCCCTTTTTTCTCAATTTTCTCAATTATTTGATAATTATT
AATACCAATTTGAGTATTTGGATTACTGTTGGTATCGATCTTAACCCAGGCCTCAATATC
TCCTTTTTGTCTAAGAGAAAAATGGATAATTTTCCAATCAAAATATTTTCTATCGAGATT
TCTTTCTAGATCTAGAATATTGTCTTTTCTTAGATAATTATTGATCTGAAGATTGGCGGG
CATATCAACAAAGTTGTGTTTGGACGGGTTGGAATTATACGAAATTTCTAAGTTCTTC--
-TTTACTTGAAAAGGTAATCTAGAAATAAATGAGTCACTTTTATTTTCATAATTAATCGA
TTTATATGCTAAAAGATCATATCTATAACATTTTTTAAAATTATCTTTTTGGTTTGATAA
TGAATAGAGTTCTGAATCATTTTCTTTTTTGTAATGAATTAATTGGTCTTTTTCATATGA
ATTCCATTTGTTTAAGTTTCTATTTTTATTTTGAGCCATACAATTTTGATTAACCCTAGT
TCGCCATTTTTTTGGCATTAATCTAGACCATCTAATCTGAGATAAATCGTATTGATAATG
CCGTCTTAACCAGTTTTTCCATTGATTGATTCTATAACTCTGAAGTTTCTTATGTTTTAA
TTCCGAATGAAATATTCCTAGTGTTCTAAAATAGTCCTTTATTTTAGTCTTAAGGAAACA
AGACGTTGTGTTATATTGAAGAACAGATCGAAATTTAGACAAATTAATAACTTGGGTTTG
TGATAATTTATAAAATACGTATGCTTGTGACAAGTAGGATAAATCACAAAAAATATGTGA
ATTTTTCTTACTAATATTATAAAGTGACTTTTTTATAGTAGAAATAAAGATAAAGTGAAT
TTTATTATTATTA---ATTTTTTCTTGATTTATTTCATTATTGGAAATGGATTTATCAAT
CAATTTGTTTGTTGATTCAAGAAAGAAT
>Solanum_corymbosum_LB727
TTGACTTGCGGGTTCTTTTGCTTCTTGAATTCGATTCTTTATTTTTTTATTTGATGGTAG
AAAAAAGTTTTGTTTTTGGTTTTTATTTTGCCTAACATTTTCATTTGTATTCAAATTTAA
AAGAAGGAATTTGCTTGGTATAATCCACGGTTTTATTTTATAGACATTATAAAGTAGTAC
AAATTCTGGGAACAACCAAAATTCCAGATTCAATATAGGACGATTAAATATTTTTTCATT
CATTCCCATCCAATCAAAAAAGACTTTTTTAGAATTTTTTTGAATTTGTTCTGGATTTTG
ATGAGTTGTAAGATAAAAAATCCCCTTTTTCTCAATTTTCTCAATTATTTGATAATTATT
AATACCAATTTTAGTATTTGGATTACTGTTGGTATCGATCTTAACCCAGGCCTCAATATC
TCCTTTTTGTCTAAGAGAAAAATGGATAATTTTCCAATCAAAATATTTTCTATCGAGATT
TCTTTCTAGATCTAGAATATTGTCTTTTCTTAGATAATTATTGAT---------------
------------------------------------------------------------
--------------------------------------TTTTATTTTCATAATTAATCGA
TTTATATGCTAAAAGATCATATCTATAACATTTTTTAAAATTATCTTTTTGGTTTGATAA
TGAATAGAGTTCCGAATCATTTTCTTTTTTGTAATGAATTAATTGGTCTTTTTCATATGA
ATTCCATTTGTTTAAGTTTCTATTTTTATTTTGAGCCATACAAGTTTGATTAACCCTAGT
TCGCCATTTTTTTGGCATTAATCTAGACCATCTAATCTGAGATAAATTGTATTGATAATG
CCGTCTTAACCAGTTTTTCCATTGATTGCTTCTATAACTCTGAAGTTTTTTATGTTTTAA
TTCCGAATGAAATATTCCTAGTGTTCTAAAATAGTCCTTTATTTTAGTCTTAAGAAAACA
AGACGTTGTGTTATATTGAAAAACAGATCGAAATTTAGACAAATTAATAACTTGGGTTTG
TGATAATTTGTAAAATACGTATGCTTGTGACAAGTAGGATAAATCACAAAAAATATGTGA
ATTTTTCTTACTAATATTATAAAGTGACTTTTTTATAGTAGAAATAAAGATAAAGTGAAT
TTTATTATTATTA---ATTTTTTCTTGATTTATTTCATTATTGGAAATGGATTTCTCAAT
CAATTTGTTTGTTGATTCAAGAAAGAGT
>Solanum_gilioides_LB2004
------------------------------------------------------------
------------------------------------------------------------
------------------------------------------------------------
------------------------------------------------------------
------------------------------------------------------------
------------------------------------------------------------
------------------------------------------------------------
------------------------------------------------------------
------------------------------------------------------------
------------------------------------------------------------
------------------------------------------------------------
------------------------------------------------------------
------------------------------------------------------------
------------------------------------------------------------
------------------------------------------------------------
------------------------------------------------------------
------------------------------------------------------------
------------------------------------------------------------
------------------------------------------------------------
------------------------------------------------------------
------------------------------------------------------------
----------------------------
>Solanum_huayavillense_LB336
TTGACTTGCGGGTTCTTTTGCTTCTTGAATTCGATTCTTTATTTTTTTATTTAATGGTAG
AAAAAAGTTTTGTTTTTGGTTTTTATTTTGCCTAACATTTTCATTTGTATTCAAATTTAA
AAGAAGGAATTTGCTTGGTATAATCCACGGTTTTATTTTATAGACATTATAAAGTAGTAC
AAATTCTGGGAAGAACCAAAATTCCAGATTCAATATGGGACGATTAAATATTTTTTCATT
CATTCCCATCCAATCAAAAAAGACTTTTTTCGAATTTTTTTGAGTTTTTTCGGGATTTTG
ATGAGTTGTAAGATAAAAAACCCCTTTTTTCTCAATTTTCTCAATTATTTGATAATTATT
AATACCAATTTGAGTATTTGGATTACTGTTGGTATCGATCTTAACCCAGGCCTCAATATC
TCCTTTTTGTCTAAGAGAAAAATGGATAATTTTCCAATCAAAATATTTTCTATCGAGATT
TCTTTCTAGATCTAGAATATTGTCTTTTCTTAGATAATTATTGATCTGAAGATTGGCGGG
CATATCAACAAAGTTGTGTTTGGATGGGTTGAAATTATACGAAATTTCTAAGTTCTTC--
-TTTACTTGAAAAGGTAATCTAGAAATAAATGAGTCACTTTTATTTTCATAATTAATCGA
TTTATATGCTAAAAGATCATATCTATAGCATTTTTTAAAATTATCTTTTTCGTTTGATAA
TGAATAGAGTTCCGAATCATTTTCTTTTTTGTAATGACTTAATTGGTCTTTTTCATATGA
ATTCCATTTGTTTAAGTTTCTATTTTTATTTTGAGTCATACAACTTTGATTAACCCTAGT
TCGCCATTTTTTTGGCATTAATCTAGACCATCTAATCTGAGATAAATCGTATTGATAATG
CCGTCTTAACCAGTTTTTCCATTGATTGATTCTATAACTCTGAAGTTTCTTATGTTTTAA
TTCTGAATGAAATATTCCTAGTGTTCTAAAATAGTCCTTTATTTTAGTCTTAAGGAAACA
AGACATTGTGTTATATTGAAAAACAGATCTAAATTTAGACAAATTAATAACTTGGGTTTG
TGATAATTTGTAAAATACATATGCTTGTGACAAGCAGGATAAATCACAAAAAATATGTGA
ATTTTGCTTACTAATATTATAAACTGACTTTTTTATAGTCGAAATAAAGATAAAGTTAAT
TTTTTTTTTATTATTAATTTTTTCTTGATTTATTTCATTATTGGAAATGGATTTATCAAT
CAATTTGTTTGTTGATTCAAGAAAGAGT
>Solanum_nigrescens_LB70
TTGACTTGCGGGTTCTTTTGCTTCTTGAATTCGATTCTTTATTTTTTTATTTAATGGTAG
AAAAAAGTTTTGTTTTTGGTTTTTATTTTGCCTAACATTTTCATTTGTATTCAAATTTAA
AAGAAGGAATTTGCTTGGTATAATCCACGGTTTTATTTTATAGACATTATAAAGTAGTAC
AAATTCTGGGAAGAACCAAAATTCCAGATTCAATATGGGACGATTAAATATTTTTTCATT
CATTCCCATCCAATCAAAAAAGACTTTTTTCGAATTTTTTTGAGTTTTTTCGGGATTTTG
ATGAGTTGTAAGATAAAAAACCCCCTTTTTCTCAATTTTCTCAATTATTTGATAATTATT
AATACCAATTTGAGTATTTGGATTACTGTTGGTATCGATCTTAACCCAGGCCTCAATATC
TCCTTTTTGTCTAAGAGAAAAATGGATAATTTTCCAATCAAAATATTTTCTATCGAGATT
TCTTTCTAGATCTAGAATATTGTCTTTTCTTAGATAATTATTGATCTGAAGATTGGCGGG
CATATCAACAAAGTTGTGTTTGGACGGGTTGGAATTATACGAAATTTCTAAGTTCTTCTT
CTTTACTTGAAAAGGTAATCTATAAATAAATGAGTCACTTTTATTTTCATAATTAATCGA
TTTATATGCTAAAAGATCATATCTATAACATTTTTTAAAATTATCTTTTTGGTTTGATAA
TGAATAGAGTTCCGAATCATTTTCTTTTTTGTAATGAATTAATTGGTCTTTTTCATATGA
ATTCCATTTGTTTAAGTTTCTATTTTTATTTTGAGCCATACAATTTTGATTAACCCTAGT
TCGCCATTTTTTTGGCATTAATCTAGACCATCTAATCTGAGATAAATCGTATTGATAATG
CCGTCTTAACCAGTTTTTCCATTGATTGATTCTATAACTCTGAAGTTTCTTATGTTTTAA
TTCCGAATGAAATATTCCTAGTGTTCTAAAATAGTCCTTTATTTTAGTCTTAAGGAAACA
AGACGTTGTGTTATATTGAAGAACAGATCGAAATTTAGACAAATTAATAACTTGGGTTTG
TGATAATTTATAAAATACGTATGCTTGTGACAAGTAGGATAAATCACAAAAAATATGTGA
ATTTTTCTTACTAATATTATAAAGTGACTTTTTTATAGTAGAAATAAAGATAAAGTGAAT
TTTATTATTATTA---ATTTTTTCTTGATTTATTTCATTATTGGAAATGGATTTATCAAT
CAATTTGTTTGTTGATTCAAGAAAGAAT
>Solanum_palitans_LB65
TTGACTTGCGGGTTCTTTTGCTTCTTGAATTCGATTCTTTATTTTTTTATTTGATGGCAG
AAAAAAGTTTTGTTTTTGGTTTTTATTTTGCCTAACATTTTCATTTGTATTCAAATTTAA
AAGAAGGAATTTGCTTGGTATAATCCACGGTTTTATTTTATAGACATTATAAAGTAGTAC
AAATTCTGGGAACAACCAAAATTCCAGATTCAATATAGGACGATTAAATATTTTTTCATT
CATTCCCATCCAATCAAAAAAGACTTTTTTAGAATTTTTTTGAATTTGTTCTGGATTTTG
ATGAGTTGTAAGATAAAAAACCCCCTTTTTCTCAATTTTCTCAATTATTTGATAATTATT
AATACCAATTTTAGTATTTGGATTACTGTTGGTATCGATCTTAACCCAGGCCTCAATATC
TCCTTTTTGTCTAAGAGAAAAATGGATAATTTTCCAATCAAAATATTTTCTATCGAGATT
TCTTTCTAGATCTAAAATATTGTCTTTTCTTAGATAATTATTGATCAGAAGATGGCCGGG
CATATCAACAAAGTTGTGTTTGGACGGGTTGGAATTATACGAAATTTCTAAGTTCTTT--
-TTTACTTGAAAAGGTAATCTAGAAAGAAATGAGTCACTTTTATTTTCATAATTAATCGA
TTTATATGCTAAAAGATCATATCTATAACATTTTTTAAAATTATCTTTTTGGTTTGATAA
TGAATAGAGTTTCGAATCATTTTCTTTTTTGTAATGAATTAATTGTTCTTTTTCATATGA
ATTCCATTTGTTTAAGTTTCTATTTTTATTTTGAGCCATACAAGTTTGATTAACCCTAGT
TCGCCATTTTTTTGGCATTAATCTAGACCATCTAATCTGAGATAAATTGTATTGATAATG
CCGTCTTAACCAGTTTTTCCATTGATTGCTTCTATAACTCTGAAGTTTCTTATGTTTTAA
TTCCGAATGAAATATTCCTAGTGTTCTAAAATAGTCCTTTATTTTAGTCTTAAGGAAACA
AGACGTTGTGTTATATTGAAGAACAGATCGAAATTTAGACAAATTAATAACTTGGGTTTG
TGATAATTTGTAAAATACGTATGCTTGTGACAAGTAGGATAAATCATAAAAAATATGTGA
ATTTTTCTTACTAATATTATAAAGTGACTTTTTTATAGTAGAAATAAAGATAAAGTGAAT
TTTATTATTATTA---ATTTTTTCTTGATTTATTTCATTATTGGAAATGGATTTCTCAAT
CAATTTGTTTGTTGATTCAAGAAAGAGT
>Solanum_ptychanthum_LB3058
TTGACTTGCGGGTTCTTTTGCTTCTTGAATTCGATTCTTTATTTTTTTATTTAATGGTAG
AAAAAAGTTTTGTTTTTGGTTTTTATTTTGCCTAACATTTTCATTTGTATTCAAATTTAA
AAGAAGGAATTTGCTTGGTATAATCCACGGTTTTATTTTATAGACATTATAAAGTAGTAC
AAATTCTGGGAAGAACCAAAATTCCAGATTCAATATGGGACGATTAAATATTTTTTCATT
CATTCCCATCCAATCAAAAAAGACTTTTTTCGAATTTTTTTGAGTTTTTTCGGGATTTTG
ATGAGTTGTAAGATAAAAAACCCCCTTTTTCTCAATTTTCTCAATTATTTGATAATTATT
AATACCAATTTGAGTATTTGGATTACTGTTGGTATCGATCTTAACCCAGGCCTCAATATC
TCCTTTTTGTCTAAGAGAAAAATGGATAATTTTCCAATCAAAATATTTTCTATCGAGATT
TCTTTCTAGATCTAGAATATTGTCTTTTCTTAGATAATTATTGATCTGAAGATTGGCGGG
CATATCAACAAGGTTGTGTTTGGACGGGTTGGAATTATACGAAATTTCTAAGTTCTTC--
-TTTACTTGAAAAGGTAATCTAGAAATAAATGAGTCACTTTTATTTTCATAATTAATCGA
TTTATATGCTAAAAGATCATATCTATAACATTTTTTAAAATTATCTTTTTGGTTTGATAA
TGAATAGAGTTYCGAATCATTTTCTTTTTTGTAATGAATTAATTGGTCTTTTTCATATGA
ATTCCATTTGTTTAAGWTTCTATTTTTATTTTGAGCCATACAATTTTGATTAACCCTAGT
TCGCCATTTTTTTGGCATTAATCTAGACCATCTAATCTGAGATAAATCGTATTGATAATG
CCGTCTTAACCAGTTTTTCCATTGATTGATTCTATAACTCTGAAGTTTCTTATGTTTTAA
TTCCGAATGAAATATTCCTAGTGTTCTAAAATAGTCCTTTATTTTAGTCTTAAGGAAACA
AGACGTTGTGTTATATTGAAGAACAGATCGAAATTTAGACAAATTAATAACTTGGGTTTG
TGATAATTTATAAAATACGTATGCTTGTGACAAGTAGGATAAATCACAAAAAATATGTGA
ATTTTTCTTACTAATATTATAAAGTGACTTTTTTATAGTAGAAATAAAGATAAAGTGAAT
TTTATTATTATTA---ATTTTTTCTTGATTTATTTCATTATTGGAAATGGATTTCTCAAT
CAATTTGTTTGTTGATTCAAGAAAGAAT
>Solanum_radicans_LB1638
TTGACTTGCGGGTTCTTTTGCTTCTTGAATTCGATTCTTTATTTTTTTATTTGATGGTAG
AAAAAAGTTTTGTTTTTGGTTTTTATTTTGCCTAACATTTTCATTTGTATTCAAATTTAA
AAGAAGGAATTTGCTTGGTATAATCCACGGTTTTATTTTATAGACATTATAAAGTAGTAC
AAATTCTGGGAACAACCAAAATTCCAGATTCAATATAGGACGATTAAATATTTTTTCATT
CATTCCCATCCAATCAAAAAAGACTTTTTTAGAATTTTTTTGAATTTGTTCTGGATTTTG
ATGAGTTGTAAGATAAAAAACCCCCTTTTTCTCAATTTTCTCAATTATTTGATAATTATT
AATACCAATTTTAGTATTTGGATTACTGTTGGTATCGATCTTAACCCAGGCCTCAATATC
TCCTTTTTGTCTAAGAGAAAAATGGATAATTTTCCAATCAAAATATTTTCTATCGAGATT
TCTTTCTAGATCTAGAATATTGTCTTTTTTTAGATAATTATTGATCAGAAGATGGCCGGG
CATATCAACAAAGTTGTGTTTGGACGGGTTGGAATTATACGAAATTTCTAAGTTCTTC--
-TTTACTTGAAAAGGTAATCTAGAAATAAATGAGTCACTTTTATTTTCATAATTAATCGA
TTTATATGCTAAAAGATCATATCTATAACATTTTTTAAAATTATCTTTTTGGTTTGATAA
TGAATAGAGTTCCGAATCATTTTCTTTTTTGTAATGAATTAATTGGTTTTTTTCATATGA
ATTCCATTTGTTTAAGTTTCTATTTTTATTTTGAGCCATACAAGTTTGATTAACCCTAGT
TCGCCATTTTTTTGGCATTAATCTAGACCATCTAATCTGAGATAAATTGTATTGATAATG
CCGTCTTAACCAGTTTTTCCATTGATTGCTTCTATAACTCTGAAGTTTTTTATGTTTTAA
TTCCGAATGAAATATTCCTAGTGTTCTAAAATAGTCCTTTATTTTAGTCTTAAGGAAACA
AGACGTTGTGTTATATTGAAGAACAGATCGAAATTTAGACAAATTAATAACTTGGGTTTG
TGATAATTTGTAAAATACGTATGCTTGTGACAAGTAGGATAAATCACAAAAAATATGTGA
ATTTTTCTTACTAATATTATAAAGTGACTTTTTTATAGTAGAAATAAAGATAAAGTGAAT
TTTATTATTATTA---ATTTTTTCTTGATTTATTTCATTATTGGAAATGAATTTCTCAAT
CAATTTGTTTGTTGATTCAAGAAAGAGT
>Solanum_riojense_LB544
TTGACTTGCAGGTTCTTTTGCTTCTTGAATTCGATTCTTTATTTTTTTATTTGATGGTAG
AAAAAAGTTTTGTTTTTGGTTTTTATTTTGCCTAACATTTTCATTTGTATTCAAATTAAA
AAGAAGGAATTTGCTTGGTATAATCCACGGTTTTATTTTATAGACATTATAAAGTAGTAC
AAATTCTGGGAAGAACCAAAATTCCAGATTCAATATGGGACGATTAAATATTTTTTCATT
CATTCCCATCCAATCAAAAAAGACTTTTTTAGAATTTTTTTGAGTTTTTTCTGGATTTTG
ATGAGTTGTAAGATAAAAAACCCCCTTTTTCTCAATTTTCTCAATTATTTGATAATTATT
AATACCAATTTTAGTATTTGGATTACTGTTGGTATCGATCTTAACCCAGGCCTCAATATC
TTCTTTTTGTCTAAGAGAAAAATGAATAATTTTCCAATCAAAATATTTTCTATCGAGATT
TCTTTCTAGATCTAGAATATTGTCTTTTCTTAGATAATTATTGATCTGAAGATTGGCGGG
CATATCAACAAAGTTGTGTTTGGACGGGTTGGAATTATACGAAATTTCTAAGTTCTTCTT
CTTTACTTGAAAAGGTAATCTAGAAATAAATGAGTCACTTTTATTTTCATAATTAATCGA
TTTATATGCTAAAAGATCATATCTATAACATTTTTTAAAATTATCTTTTTGGTTTGATAA
TGAATAGAGTTCCGAATCATTTTCTTTTTTGTAATGAATTAATTGGTCTTTTTCATATGA
ATTCCATTTGTTTAAGTTTCTATTTTTATTTTGAGCCATACAATTTTGATTAACCCTAGT
TCGCCATTTTTTTGGCATTAATCTAGACCATCTAATCTGAGATAAATCGTATTGATAATG
CCGTCTTAACCAGTTTTTCCATTGATTGATTCTATAACTCTGAAGTTTCTGATGTTTTAA
TTCCGAATGAAATATTCCTAGTGTTCTAAAATAGTCCTTTATTTTAGTCTTCAGGAAACA
AGACGTTGTGTTATATTGAAGAACAGATCGAAATTTAGACAAATTAATAACTTGGGTTTG
TGATAATTTGTAAAATACGTATGCTTGTGACAAATAGGATAAATCACAAAAAATATGTGA
ATTTTTCTTACTAATATTATAAAGTGACTTTTTTATAGTAGAAATAAAGATAAAGTGAAT
TTTATTATTATTA---ATTTTTTCTTGATTTATTTCATTATTGGAAATGGATTTATCAAT
CAATTTGTTTGTTGATTCAAGAAAGAAT
>Solanum_triflorum_LB861
TTGACTTGCGGGTTCTTTTGCTTCTTGAATTCGATTCTTTATTTTTTTATTTGATGGTAG
AAAAAAGTTTTGTTTTTGGTTTTTATTTTGCCTAACATTTTCATTTGTATTCAAATTTAA
AAGAAGGAATTTGCTTGGTATAATCCACGGTTTTATTTTATAGACATTATAAAGTAGTAC
AAATTCTGGGAAGAACCAAAATTCCAGATTCAATATGGGACGATTAAATATTTTTTCATT
CATTCCCATCCAATCAAAAAAGACTTTTTTCGAATTTTTTTGAGTTTTTTCTGGATTTTG
ATGAGTTGTAAGATAAAAAACCCCTTTTTTCTCAATTTTCTCAATTATTTGATAATTATT
AATACCAATTTGAGTATTTGGATTACTGTTGGTATCGATCTTAACCCAGGCCTCAATATC
TCCTTTTTGTCTAAGAGAAAAATGGATAATTTTCCAATCAAAATATTTTCTATCGAGATT
TCTTTCTAGATCTAGAATATTGTCTTTTCTTAGATAATTATTGATCTGAAGATTGGCGGG
CATATCAACAAAGTTGTGTTTGGACGGGTTGGAATTATACGAAATTTCTAAGTTCTTC--
-TTTACTTGAAAAGGTAATCTAGAAATAAATGAGTCACTTTTATTTTCATAATTAATCGA
TTTATATGCTAAAAGATCATATCTATAACATTTTTTAAAATTCTCTTTTTGGTTTGATAA
TGAATAGAGTTCCGAATCATTTTCTTTTTTGTAATGAATTAATTGGTCTTTTTCATATGA
ATTCCATTTGTTTAAGTTTCTATTTTTATTTTGAGCCATACAATTTTGATTAACCCTAGT
TCGCCATTTTTTTGGCATTAATCTAGACCATCTAATCTGAGATAAATCGTATTGATAATG
CCGTCTTAACCAGTTTTTCCATTGATTGATTCTATAACTCTGAAGTTTCTTATGTTTTAA
TTCCGAATGAAATATTCCTAGTGTTCTAAAATAGTCCTTTATTTTAGTCTTAAGGAAACA
AGACGTTGTGTTATATTGAAGAACAGATCGAAATTTAGACAAATTAATAACTTGGGTTTG
GGATAATTTGTAAAATACGTATGCTTGTGACAAGTAGGATAAATCACAAAAAATATGTGA
ATTTTTATTACTAATATTATAAAGTGACTTTTTTATAGTAGAAATAAAGATAAAGTGCAT
TTTATTATTATTA---ATTTTTTCTTGATTTATTTCATTATTGGAAATGGATTTATCAAT
CAATTTGTTTGTTGATTCAAGAAAGAAT
>Solanum_tripartitum_LB112
------------------------------------------------------------
------------------------------------------------------------
------------------------------------------------------------
------------------------------------------------------------
------------------------------------------------------------
------------------------------------------------------------
------------------------------------------------------------
------------------------------------------------------------
------------------------------------------------------------
----------------------------------------------------TTCTTT--
-TTTACTTGAAAAGGTAATCTAGAAAGAAATGAGTCACTTTTATTTTCATAATTAATCGA
TTTATATGCTAAAAGATCATATCTATAACATTTTTTAAAATTATCTTTTTGGTTTGATAA
TGAATAGAGTTTCGAATCATTTTCTTTTTTGTAATGAATTAATTGTTCTTTTTCATATGA
ATTCCATTTGTTTAAGTTTCTATTTTTATTTTGAGCCATACAAGTTTGATTAACCCTAGT
TCGCCATTTTTTTGGCATTAATCTAGACCATCTAATCTGAGATAAATTGTATTGATAATG
CCGTCTTAACCAGTTTTTCCATTGATTGCTTCTATAACTCTGAAGTTTCTTATGTTTTAA
TTCCGAATGAAATATTCCTAGTGTTCTAAAATAGTCCTTTATTTTAGTCTTAAGGAAACA
AGACGTTGTGTTATATTGAAGAACAGATCGAAATTTAGACAAATTAATAACTTGGGTTTG
TGATAATTTGTAAAATACGTATGCTTGTGACAAGTAGGATAAATCATAAAAAATATGTGA
ATTTTTCTTACTAATATTATAAAGTGACTTTTTTATAGTAGAAATAAAGATAAAGTGAAT
TTTATTATTATTA---ATTTTTTCTTGATTTATTTCATTATTGGAAATGGATTTCTCAAT
CAATTTGTTTGTTGATTCAAGAAAGAGT
