# Supplementary material for: Predicting Plastid Marker Variation: Can Complete Plastid Genomes from Closely Related Species Help?
Source: PLoS One. 2013 Nov 29;8(11):e82266. doi: 10.1371/journal.pone.0082266 (PMC3843732; doi:10.1371/journal.pone.0082266)
Supplement: File S2 — Aligned sequence files for the Morelloid clade. (ZIP) [file pone.0082266.s002.zip › Morelloid_clade_alignments/Morelloids_ycf1_PART3.fst]

>Solanum_aloysiifolium_LB856
GAATAGCTTAT-TAAAGCCACTTCCTCCTCAGGATCGTTAGTGGCGTTGTTGTCAGTAAA
AATAACTACACGTTTGGCTTTTCTTGAACGAAGTTGATGATCCATTGATGCGCGATCTTG
AAATTCACCCATTTGTTGGTCCAATTCGGTGATTAATTTATGTGACCACCGAGGTACTTT
TTTACTGATTTCCTTTATTCCAATCGATTTTTTTCCCGATTTTGTCTCATTAGGATCAAT
TGCATTGAATACAAATTTTACAAATTTCGTTCTTTTTTCTGAATTCGCTCTTCCCTGTTC
TTGGTCTGAAAATAAAGAAAGGCCTTTCAAATTGAAACTCGATTTTGTTTCGTTACCAAA
TTCATTGATTAAAGTTAAGAACTCGTCAATTTCTGTTGATAATGGTTTTTTATCAACCGT
ATACGCTTTTTGTTCAAATTCTTGGTACTCAGTATTCGGAAGAAAGATAGTATGAATCCT
ATTTAGTCTAACTCTCTCTTTCCAATTTTCTAGCAAAGTATTCTTTATGATTGAAGATGA
AACCCCTTTTTTGATTGTTCCTCGATATGGTCCATTTAACAAAGGATCATACATTTTAGG
CACGTATTCTTTTTTAGTATCATCATTACACAATCTAGTTCTTGTTTCGAGTATATCCAG
AGAAAGAGATTCCTTGTCTAGAATTTGAAGTCGATTTAAAAATTCCTTATTCAGATTATT
ACTTTTTTCTTTGTTGGTAGAAACCCACTGATTGTCCAGTTCATTAGGGAGCGTTTTTTG
GAGTGACAATAGGGGTATCTTTCTTTTTATCATTTTCCAAAAAGTTGATAAACTTGGCGG
GTATGTAAAAGATATTCTTTGTTTTCCATCACTTTTACATGTGTCAAAAAAATATTGTGA
CATTTCATTTCTTACGGCCTGCTCAAATCGATTATTCTTTATGTAACGAAATGGTCGATT
CCATCGATTATAATCGAAAAGAAGACTCACCAGAGGTTTTTGAAACCAGAAAAGGTCTTG
ATTTTCATTTTT
>Solanum_cochabambense_LB847
GAATAGCTTAT-TAAAGCCACTTCCTCCTCAGGATCGTTAGTGGCGTTGTTGTCAGTAAA
AATAACTACACGTTTGGCTTTTCTTGAACGAAGTTGATGATCCATTGATGCGCGATCTTG
AAATTCACCCATTTGTTGGTCCAATTCGGTGATTAATTTATGTGACCACCGAGGTACTTT
TTTACTGATTTCCTTTATTCCAATCGACTTTTTTCCCGATTTTGTCTCATTAGGATCAAT
TGCATTGAATACAAATTTTACAAATTTCGTTCTTTTTTCTGAATTCGCTCTTCCCTGTTC
TTGGTCTGAAAATAAAGAAAGGCCTTTCAAATTGAAACTCGATTTTGTTTCGTTACCAAA
TTCATTGATTAAAGTTAAGAACTCGTCAATTTCTGTTGATAATGGTTTTTTATCAACCGT
ATACGCTTTTTGTTCAAATTCTTGGTACTCAGTATTCGGAAGAAAGATAGTATGAATCCT
ATTTAGTCTAACTCTCTCTTTCCAATTTTCTAGCAAAGTATTGTTTATGATTGAAGATGA
AACCCCTTTTTTGATTGTTCCTCGATATGGTCCATTTAACAAAGGATCATACATTTTAGG
CACGTATTCTTTTTTAGTATCATCATTACACAATCTAGTTCTTGTTTCGAGTATATCCAG
AGAAAGAGATTCCTTGTCTAGAATTTGAAGTCGATTTAAAAATTCCTTATTCAGATTATT
ACTTTTTTCTTTGTTGGTAGAAACCCACTGATTGTCCAGTTCATTAGGGAGCGTTTTTTG
GAGTGACAATAGGGGTATCTTTCTTTTTATCATTTTCCAAAAAGTTGATAAACTTGGCGG
GTATGTAAAAGATATTCTTTGTTTTCCATCACTTTTACATGTGTCAAAAAAATATTGTGA
CATTTCATTTCTTACGGCCTGCTCAAATCGATTATTCTTTATGTAACGAAATGGTCGATT
CCATCGATTATAATCGAAAAGAAGACTCACCAGAGGTTTTTGAAACCAGAAAAGGTCTTG
ATTTTCATTTTT
>Solanum_corymbosum_LB727
GAATAGCTTAT-TAAAGCCACTTCCTCCTCAGGATCGTTAGTGTCTTTGTTGTCAGTAAA
AATAACTACACGTTTGGCTTTTCTTGAACGAAGTTGATGATCCATTGATGCGCGATCTTG
AAATTCACCGATTTGTTGGTCCAATTCGGTGATTAATTTATGTGACCACCGAGGGACTTT
TTTACTGATTTCTTTTATTCCAATCGATTTTTTTCCCGATTTTGTCTCATTAGGATCAAT
TGCATTGAATACAAATTTTACAAATTTCGTTCTTTTTTCTGAATTTGCTCTTCCCTGTTC
TTGGTCTGAAAATAAAGAAAGGTCTTTCAAATTTAAACTCGATTTTGGTTCGTTACCAAA
TTCATTGATTAAAGTCAAGAACTCGTCAATTTCTGTTGATAATGGTTTTTTATCAACCGT
ATACGCTTTTTGTTCAAATTCTTGGTAATCAGTATTCGGAAGAAAGATAGTATGAATCCT
ATTTAGTCTAACTCTCTCTTTCCAATTTTCTAGCAAAGTATTGTTTATGATTGAAGATAA
AACCCCTTTTTTGATTGTTCCTCGATATGGTCCATTTAACAAAGGATCATACATTTTCGG
CACGTATTCTTTTTTAGTATCATCATTACATAATCTAGTTCTTGTTTCGAGTAGATCCAG
AGAAAGAGATTCCTTGTCTAGAATTTGAAGTCGATTTAAAAATTCCTTATTCAGATTAGT
ACTTTTTTCTTTGTTGGTAGAAACCCACTGATTGTCCAGTTCATTAGGGAGCGTTTTTTG
GAGTGACAATAGGGGTATCTTTCTTTTTATCATTTTCCAAAAAATTGATAAACTTGGCGG
GTATGTAAAAGATATTCTTTGTTTTCCATCACTTTTACATGTGTCAAAAAAATATTGTGA
CATTTCATTTCTTACGGCCTGTTCAAATCGATTATTCTTTATGTAACGAAATGGTCGATT
CCATCGATTATAATCGAAAAGAAGACTCACCAGAGGTTTTT-AAACCAGAAGAGGTCTTG
ATTTTCATTTTT
>Solanum_gilioides_LB2004
GAATAGCTTAT-TAAAGCCACTTCCTCCTCAGGATCGTTAGTGGCGTTGTTGTCAGTAAA
AATAACTACACGTTTGGCTCTTCTTGAACGAAGTTGATGATCCATTGATGCGCGATCTTG
AAATTCACCCATTTGTTGGTCTAATTCGGTGATTAATTTATGTGACCACCGAGGTACTTT
TTTACTGATTTCTTTTATTCCAATCGATTTTTTGCCCGATTTTGTCTCATTAGGATCAAT
TACATTGAATACAAATTTTACAAATTTCGTTCTTTTTTCTGAATTCGCTCTTCCCTGTTC
TTGGTCTGAAAATAAAGAAAGGCCTTTCAAATTTAAACTCGATTTTGATTCGTTACCAAA
TTCATTGATTAAAGTCAAGAACTCGTCAATTTCTGTTGATAATGGTTTTTTATCAACCGT
ATACGCTTTTTGTTCAAATTCTTGGTAATCAGTATTCAGAAGAAAGATAGTATGAATCCT
ATTTAGTCTAACTCTCTCTTTCCACTTTTCTAGCAAAGTATTGTTTATGATTGAAGATGA
AACCCCTTTTTTTATTGTTCCTCGATATGGTCCATTTAACAAAGGATCATACATTTTAGG
CACGTATTCTTTTTTAGTATCATCATTACACAATCTAGTTCTTGTTTCGAGTATATCCAG
AGAAAGAGATTCCTTGTCTAGAATTTGAAGTCGATTTAAAAATTCCTTATTCAGATTATT
ACTTTTTTCTTTGTTGGTAGAAACCCACTGATTGTCCAGTTCATTAAGGAGCGTTTTTTG
GAGTGACAATAGGGGTATCTTTCTTTTTATCATTTTCCAAAAAGTTGATAAACTTGGCGG
GTATGTAAAAGATATTCTTTGTTTTCCATCACTTTTACATGTGTCAAAAAAATATTGTGA
CATTTCATTTCTTACGGCCTGCTCAAAGCGATTATTCTTTATGTAACGAAATGGTCGATT
CCATCGATTATAATCGAAAAGAAGACTCACCAGAGGTTTTT-AAACCAGACGAGGTCTTG
ATTTTCATTTTT
>Solanum_huayavillense_LB336
GAATAGCTTATCTAAAGCCACTTCCTCCTCAGGATCGTTAGTGGCGTTGTTGTCAGTAAA
AATAACTACACGTTTGGCTTTTCTTGAACGAAGTTGATGATCCATTGATGCGCGATCTTG
AAATTCACCCATTTGTTGGTCCAATTCGGTGATTAATTTATGTGACCACCGAGGTACTTT
TTTACTGATTTCCTTTATTCCAATCGATTTTTTTCCCGATTTTGTCTCATTAGGATCAAT
TGCATTGAATACAAATTTTACAAATTTCGTTCTTTTTTCTGAATTCGCTCTTCCCTGTTC
TTGGTCTGAAAATAAAGAAAGGCCTTTCAAATTGAAACTCGATTTTGTTTCGTTACCAAA
TTCATTGATTAAAGTTAAGAACTCGTCAATTTCTGTTGATAATGGTTTTTTATCAACCGT
ATACACTTTTTGTTCAAATTCTTGGTACTCAGTATTCGGAAGAAAGATAGTATGAATCCT
ATTTAGTCTAACTCTCTCTTTCCAATTTTCTAGCAAAGTATTCTTTATGATTGAAGATGA
AACCCCTTTTTTGATTGTTCCTCGATATGGTCCATTTAACAAAGGATCATACATTTTAGG
CACGTATTCTTTTTTAGTATCATCATTACACAATCTAGTTCTTGTTTCGAGTATATCCAG
AGAAAGAGATTCCTTGTCTAGAATTTGAAGTCGATTTAAAAATTCCTTATTCAGATTATT
ACTTTTTTCTTTGTTGGTAGAAACCCACTGATTGTCCAGTTCATTAGGGAGCGTTTTTTG
GAGTGACAATAGGGGTATCTTTCTTTTTATCATTTTCCAAAAAGTTGATAAACTTGGCGG
GTATGTAAAAGATATTCTTTGTTTTCCATCACTTTTACATGTGTCAAAAAAATATTGTGA
CATTTCATTTCTTACGGCCTGCTCAAATCGATTATTCTTTATGTAACGAAATGGTCGATT
CCATCGATTATAATCGAAAAGAAGACTCACCAGAGGTTTTT-AAACCAGAAAAGGTCTTG
ATTTTCATTTTT
>Solanum_nigrescens_LB70
GAATAGCTTAT-TAAAGCGACTTCCTCCTCAGGATCGTTAGTGGCGTTGTTGTCAGTAAA
AATAACTACACGTTTGGCTTTTCTTGAACGAAGTTGATGATCCATTGATGCGCGATCTTG
AAATTCACCCATTTGTTGGTCCAATTCGGTGATTAATTTATGTGACCACCGAGGTACTTT
TTTACTGATTTCCTTTATTCCAATCGACTTTTTTCCCGATTTTGTCTCATTAGGATCAAT
TGCATTGAATACAAATTTTACAAATTTCGTTCTTTTTTCTGAATTCGCTCTTCCCTGTTC
TTGGTCTGAAAATAAAGAAAGGCCTTTCAAATTGAAACTCGATTTTGTTTCGTTACCAAA
TTCATTGATTAAAGTTAAGAACTCGTCAATTTCTCTTGATAATGGTTTTTTATCAACCGT
ATACGCTTTTTGTTCAAATTCTTGGTACTCAGTATTCGGAAGAAAGATAGTATGAATCCT
ATTTAGTATAACTCTCTCTTTCCAATTTTCTAGCAAAGTATTGTTTATGATTGAAGATGA
AACCCCTTTTTTGATTGTTCCTCGATATGGTCCATTTAACAAAGGATCATACATTTTAGG
CACGTATTCTTTTTTAGTATCATCATTACACAATCTAGTTCTTGTTTCGAGTATATCCAG
AGAAAGAGATTCCTTGTCTAGAATTTGAAGTCGATTTAAAAATTCCTTATTCAGATTATT
ACTTTTTTCTTTGTTGGTAGAAACCCACTGATTGTCCAGTTCATTAGGGAGCGTTTTTTG
GAGTGACAATAGGGGTATCTTTCTTTTTATCATTTTCCAAAAAGTTGATAAATTTGGCGG
GTATGTAAAAGATATTCTTTGTTTTCCATCACTTTTACATGTGTCAAAAAAATATTGTGA
CATTTCATTTCTTACGGCCTGCTCAAATCGATTATTCTTTATGTAACGAAATGGTCGATT
CCATCGATTATAATCGAAAAGAAGACTCACCAGAGGTTTTTGAAACCAGAAAAGGTCTTG
ATTTTCATTTTT
>Solanum_palitans_LB65
GAATAGCTTAT-TAAAGCCACTTCCTCCTCAGGATCGTTAGTGTCGTTGTTGTCAGTAAA
AATAACTACACGTTTGGCTTTTCTTGAACGAAGTTGATGATCCATTGATGCGCGATCTTG
AAATTCACCGATTTGTTGGTCCAATTCGGTGATTAATTTATGTGACCACCGAGGGACTTT
TTTACTGATTTCTTTTATTCCAATCGATTTTTTTCCCGATTTTGTCTCATTAGGATCAAT
TGCATTGAATACAAATTTTACAAATTTCGTTCTTTTTTCTGAATTTGCTCTTCCCTGTTC
TTGGTCTGAAAATAAAGAAAGGTCTTTCAAATTTAAACTCGATTTTGGTTCGTTACCAAA
TTCATTGATTAAAATCAAGAACTCGTCAATTTCTGTTGATAATGGTTTTTTATCAACCGT
ATACACTTTTTGTTCAAATTCTTGGTAATCCGTATTCGGAAGAAAGATAGTATGAATCCT
ATTTAGTCTAACTCTCTCTTTCCAATTTTCTAGCAAAGTATTGTTTATGATTGAAGATAA
AACCCCTTTTTTGATTGTTCCTCGATATGGTCCATTTAACAAAGGATCATACATTTTAGG
CACGTATTCTTTTTTAGTATCATCATTACATAATCTAGTTCTTGTTTCGAGTAGATCCAG
AGAAAGAGATTCTTTGTCTAGAATTTGAAGTCGATTTAAAAATTCCTTATTTAGATTAGT
ACTTTTTTCTTTGTTGGTAGAAACCCACTGATTGTCCAGTTCATTAAGGAGCGTTTTTTG
GAGTGACAATAGGGGTATCTTTCTTTTTATCATTTTCCAAAAAATTGATAAACTTGGCGG
GTATGTAAAAGATATTCTTTGTTTTCCATCACTTTTACATGTGTCAAAAAAATATTGTGA
CATTTCATTTCTTACGGCCTGTTCAAATCGATTATTCTTTATGTAACGAAATGGTCGATT
CCATCGATTATAATCGAAAAGAAGACTCACCAGAGGTTTTTGAAACCAGAAGAGGTCTTG
ATTTTCATTTTT
>Solanum_ptychanthum_LB3058
GAATAGCTTAT-TAAAGCCACTTCCTCCTCAGGATCGTTAGTGGCGTTGTTGTCAGTAAA
AATAACTACACGTTTGGCTTTTCTTGAACGAAGTTGATGATCCATTGATGCGCGATCTTG
AAATTCACCCATTTGTTGGTCCAATTCGGTGATTAATTTATGTGACCACCGAGGTACTTT
TTTACGGATTTCCTTTATTCCAATCGACTTTTTTCCCGATTTTGTCTCATTAGGATCAAT
TGCATTGAATACAAATTTTACAAATTTCGTTCTTTTTTCTGAATTCGCTCTTCCCTGTTC
TTGGTCTGAAAATAAAGAAAGGCCTTTCAAATTGAAACTCGATTTTGTTTCGTTACCAAA
TTCATTGATTAAAGTTAAGAACTCGTCAATTTCTGTTGATAATGGTTTTTTATCAACCGT
ATACGCTTTTTGTTCAAATTCTTGGTACTCAGTATTCGGAAGAAAGATAGTATGAATCCT
ATTTAGTCTAACTCTCTCTTTCCAATTTTCTAGCAAAGTATTGTTTATGATTGAAGATGA
AACCCCTTTTTTGATTGTTCCTCGATATGGTCCATTTAACAAAGGATCATACATTTTAGG
CACGTATTCTTTTTTAGTATCATCATTACACAATCTAGTTCTTGTTTCGAGTATATCCAG
AGAAAGAGATTCCTTGTCTAGAATTTGAAGTCGATTTAAAAATTCCTTATTCAGATTATT
ACTTTTTTCTTTGTTGGTAGAAACCGACTGATTGTCCAGTTCATTAGGGAGCGTTTTTTG
GAGTGACAATAGGGGTATCTTTCTTTTTATCATTTTCCAAAAAGTTGATAAACTTGGCGG
GTATGTAAAAGATATTCTTTGTTTTCCATCACTTTTACATGTGTCAAAAAAATATTGTGA
CATTTCATTTCTTACGGCCTGCTCAAATCGATTATTCTTTATGTAACGAAATGGTCGATT
CCATCGATTATAATCGAAAAGAAGACTCACCAGAGGTTTTTGAAACCAGAAAAGGTCTTG
ATTTTCATTTTT
>Solanum_radicans_LB1638
GAATAGCTTAT-TAAAGCCACTTCCTCCTCAGGATCGTTAGTGTCGTTGTTGTCAGTAAA
AATAACTACACGTTTGGCTTTTCTTGAACGAAGTTGATGATCCATTGATGCGCGATCTTG
AAATTCACCGATTTGTTGGTCCAATTCGGTGATTAATTTATATGACCACCGAGGGACTTT
TTTACTGATTTCTTTTATTCCAATCGATTTTTTTCCCGATTTTGTCTCATTAGGATCAAT
TGCATTGAATACAAATTTTACAAATTTCGTTCTTTTTTCTGAATTTGCTCTTCCGTGTTC
TTGGTCTGAAAATAAAGAAAGGTCTTTCAAATTTAAACTCGATTTTGGTTCGTTACCAAA
TTCATTGATTAAAGTCAAGAACTCGTCAATTTCTGTTGATAATGGTTTTTTATCAACCGT
ATACGCTTTTTGTTCAAATTCTTGGTAATCAGTATTCGGAAGAAAGATAGTATGAATCCT
ATTTAGTCTAACTCTCTCTTTCCAATTTTCTAGCAAAGTATTGTTTATGATTGAAGATAA
AACCCCTTTTTTGATTGTTCCTCGATATGGTCCATTTAACAAAGGATCATACATTTTCGG
CACGTATTCTTTTTTAGTATCATCATTACATAATCTAGTTCTTGTTTCGAGTAGATCCAG
AGAAAGAGATTCCGTGTCTAGAATTTGAAGTCGATTTAAAAATTCCTTATTCAGATTAGT
ACTTTTTTCTTTGTTGGTAGAAACCCACTGATTGTCCAGTTCATTAGGGAGCGTTTTTTG
GAGTGACAATAGGGGTATCTTTCTTTTTATCATTTTCCAAAAAATTGATAAACTTGGCGG
GTATGTAAAAGATATTCTTTGTTTTCCATCACTTTTACATGTGTCAAAAAAATATTGTGA
CATTTCATTTCTTACGGCCTGTTCAAATCGATTATTCTTTATGTAACGAAATGGTCGATT
CCATCGATTATAATCGAAAAGAAGATTCACCAGAGGTTTTTGAAACCAGAAGAGGTCTTG
ATTTTCATTTTT
>Solanum_riojense_LB544
GAATAGCTTAT-TAAAGCCACTTCCTCCTCAGGATCGTTAGTGGCGTTGTTGTCAGTAAA
AATAACTACACGTTTGGCTTTTCTTGAACGAAGTTGATGATCCATTGATGCGCGATCCTG
AAATTCACCCATTTGTTGGTCCAATTCGGTGATTAATTTATGTGACCACCGAGGTACTTT
TTTACTGATTTCTTTTATTCCAATCGATTTTTTTCCCGATTTTGTCTCATTAGGATCAAT
TGCATTGAATACAAATTTTACAAATTTCGTTCTTTTTTCTGAATTCGCTCTTCCCTGTTC
TTGGTCTGAAAATAAAGAAAGGCCTTTCAAATTTAAACTCGATTTTGTTTCGTTACCAAA
TTCATTGATTAAAGTTAAGAACTCGTCAATTTCTGTTGATAATGGTTTTTTATCAACCGT
ATACACTTTTTGTTCAAATTCTTGGTAATCGGTATTCGGAAGAAAGATAGTATGAATCCT
ATTTAGTCTAACTCTCTCTTTCCAATTTTCTAGCAAAGTATTGTTTATGATTGAAGATGA
AACCCCTTTTTTGATTGTTCCTCGATATGGTCCATTTAACAAAGGATCATACATTTTAGG
CACGTATTCTTTTTTAGTATCATCATTACACAATCTAGTTCTTGTTTCGAGTATATCCAG
AGAAAGAGATTCCTTGTCTAGAATTTGAAGTCGATTTAAAAATTCCTTATTCAGATTATT
ACTTTTTTCTTTGTTGGTAGAAACCCACTGATTGTCCAGTTCATTAGGGAGCGTTTTTTG
GAGTGACAATAGGGGTATCTTTCTTTTTATCATTTTCCAAAAAGTTGATAAGCTTGGCGG
GTATGTAAAAGCTATTCTTTGTTTTCCATCACTTTTACATGTGTCAAAAAAATATTGTGA
CATTTCATTTCTTACGGCCTGCTCAAATCGATTATTCTTTATGTAACGAAATGGTCGATT
CCATCGATTATAATCGAAAAGAAGACTCACCAGAGGTTTTTGAAACCAGAAAAGGTCTTG
ATTTTCATTTTT
>Solanum_triflorum_LB861
GAATAGCTTATCTAAAGCCACTTCCTCCTCAGGATCGTTAGTGGCGTTGTTGTCAGTAAA
AATAACTACACGTTTGGCTTTTCTTGAACGAAGTTGATGATCCATTGATGCGCGATCTTG
AAATTCACCCATTTGTTGGTCCAATTCGGTGATTAATTTATGTGACCACCGAGGTACTTT
TTTACTGATTTCTTTTATTCCAATCGATTTTTTTCCCGATTTTGTCTCATTAGGATCAAT
TGCATTGAATACAAATTTTACAAATTTCGTTCTTTTTTCTGAATTCGCTCTTCCCTGTTC
TTGGTCTGAAAATAAAGAAAGGCCTTTCAAATTGAAACTCGATTTTGTTTCGTTACCAAA
TTCATTGATTAAAGTTAAGAACTCGTCAATTTCTGTTGATAATGGTTTTTTATCAACCGT
ATACGCTTTTTGTTCAAATTCTTGGTACTCAGTATTCGGAAGAAAGATAGTATGAATCCT
ATTTAGTCTAACTCTCTCTTTCCAATTTTCTAGCAAAGTATTGTTTATGATTGAAGATGA
AACCCCTTTTTTGATTGTTCCTCGATATGGTCCATTTAACAAAGGATCATACATTTTAGG
CACGTATTCTTTTTTAGTATCATCATTACACAATCTAGTTCTTGTTTCGAGTATATCCAG
AGAAAGAGATTCCTTGTCTAGAATTTGAAGTCGATTTAAAAATTCCTTATTCAGATTATT
ACTTTTTTCTTTGTTGGTAGAAACCCACTGATTGTCCAGTTCATTAGGGAGCGTTTTTTG
GAGTGACAATAGGGGTATCTTTCTTTTTATCATTTTCCAAAAAGTTGATAAACTTGGCGG
GTATGTAAAAGATATTCTTTGTTTTCCATCACTTTTACATGTGTCAAAAAAATATTGTGA
CATTTCATTTCTTACGGCCTGCTCAAATCGATTATTCTTTATGTAACGAAATGGTCGATT
CCATCGATTATAATCGAAAAGAAGACTCACCAGAGGTTTTTGAAACCAGAAAAGGTCTTG
ATTTTCATTTTT
>Solanum_tripartitum_LB112
GAATAGCTTAT-TAAAGCCACTTCCTCTTCAGGATCGTTAGTGTCGTTGTTGTCAGTAAA
AATAACTACACGTTTGGCTTTTCTTGAACGAAGTTGATGATCCATTGATGCGCGATCTTG
AAATTCACCGATTTGTTGGTCCAATTCGGTGATTAATTTATGTGACCACCGAGGGACTTT
TTTACTGATTTCTTTTATTCCAATCGATTTTTTTCCCGATTTTGTCTCATTAGGATCAAT
TGCATTGAATACAAATTTTACAAATTTCGTTCTTTTTTCTGAATTTGCTCTTCCCTGTTC
TTGGTCTGAAAATAAAGAAAGGTCTTTCAAATTTAAACTCGATTTTGGTTCGTTACCAAA
TTCATTAATTAAAATCAAGAACTCGTCAATTTCTGTTGATAATGGTTTTTTATCAACCGT
ATACACTTTTTGTTCAAATTCTTGGTAATCTGTATTCGGAAGAAAGATAGTATGAATCCT
ATTTAGTCTAACTCTCTCTTTCCAATTTTCTAGCAAAGTATTGTTTATGATTGAAGATAA
AACCCCTTTTTTGATTGTTCCTCGATATGGTCCATTTAACAAAGGATCATACATTTTGGG
CACGTATTCTTTTTTAGTATCATCATTACATAATCTAGTTCTTGTTTCGAGTAGATCCAG
AGAAAGAGATTCCTTGTCTAGAATTTGAAGTCGATTTAAAAATTCCTTATTCAGATTAGT
ACTTTTTTCTTTGTTGGTAGAAACCCACTGATTGTCCAGTTCATTAAGGAGCGTTTTTTG
GAGTGACAATAGGGGTATCTTTCTTTTTATCATTTTCCAAAAAATTGATAAACTTGGCGG
GTATGTAAAAGATATTCTTTGTTTTCCATCACTTTTACATGTGTCAAAAAAATATTGTGA
CATTTCATTTCTTACGGCCTGTTCAAATCGATTATTCTTTATGTAACGAAATGGTCGATT
CCATCGATTATAATCGAAAAGAAGACTCACCAGAGGTTTTTGAAACCAGAAGAGGTCTTG
ATTTTCATTTTT
