# Supplementary material for: Predicting Plastid Marker Variation: Can Complete Plastid Genomes from Closely Related Species Help?
Source: PLoS One. 2013 Nov 29;8(11):e82266. doi: 10.1371/journal.pone.0082266 (PMC3843732; doi:10.1371/journal.pone.0082266)
Supplement: File S3 — Aligned sequence files for the Potato clade. (ZIP) [file pone.0082266.s003.zip]

Archive with 19 entries (19 files):
- Potato_clade_alignments/PotatoClade_atpB-rbcL_.fst
- Potato_clade_alignments/PotatoClade_clpP-psbB.fst
- Potato_clade_alignments/PotatoClade_ITS.fst
- Potato_clade_alignments/PotatoClade_ndhC-trnV.fst
- Potato_clade_alignments/PotatoClade_ndhF.fst
- Potato_clade_alignments/PotatoClade_ndhF-rpl32.fst
- Potato_clade_alignments/PotatoClade_petL-psaJ.fst
- Potato_clade_alignments/PotatoClade_psbK-I.fst
- Potato_clade_alignments/PotatoClade_rpl32-trnL.fst
- Potato_clade_alignments/PotatoClade_trnA-trnI.fst
- Potato_clade_alignments/PotatoClade_trnI-trnA.fst
- Potato_clade_alignments/PotatoClade_trnK-rps16.fst
- Potato_clade_alignments/PotatoClade_trnL-F.fst
- Potato_clade_alignments/PotatoClade_trnS-G.fst
- Potato_clade_alignments/PotatoClade_trnT-L.fst
- Potato_clade_alignments/PotatoClade_waxy.fst
- Potato_clade_alignments/PotatoClade_ycf1_PART1.fst
- Potato_clade_alignments/PotatoClade_ycf1_PART2.fst
- Potato_clade_alignments/PotatoClade_ycf1_PART3.fst
