# Supplementary material for: Predicting Plastid Marker Variation: Can Complete Plastid Genomes from Closely Related Species Help?
Source: PLoS One. 2013 Nov 29;8(11):e82266. doi: 10.1371/journal.pone.0082266 (PMC3843732; doi:10.1371/journal.pone.0082266)
Supplement: File S3 — Aligned sequence files for the Potato clade. (ZIP) [file pone.0082266.s003.zip › Potato_clade_alignments/PotatoClade_atpB-rbcL_.fst]

>Tomato
TTTTAACATAAGCAGGAGGGATTCGCAGATCTTCCAGACGTAGAGCGCGCAGGGCTTTGA
ACCCAAATACGTTACCTACAATGGAAGTAAACATATTGGTAACGGAACCTTCTTCAAAAA
GGTCTAAAGGGTAAGCTACATAAGCAATATATTGATCTTTTTCTCCAACAACGCGCTCGA
TGCGGTAGCATCGCCCTTTGTAACGATCAAGACTGGTAAGTCCATCGGTCCATACAGTTG
TCCATGTACCAGTAGAAGATTCGGCAGCTACCGCGGCCCCTGCTTCTTCAGGTGGAACTC
CAGGTTGAGGAGTTACTCGGAATGCTGCTAATATATCAGTATCCTTGGTTTGGTACTCAG
GAGTATAATAAGTCAATTTGTACTCTTTAACACCAGCTTTGAATCCAACACTTGCTTTAG
TCTCTGTTTGTGGTGACATAAATCCCTCCCTAGAACTCATGAATTAAAAATTATCACAAC
AACAAGGTCTACTCGACATGAATTCCGCGTTAATGAAACTTTTCACAGGAATCTGTCACA
AAATTTCCAACTAATACTAATATTATCAATTAATCAGAATGGTTGATTATTAGACCATGG
TATTTGATTTGCCAAATACATCATTATTGTATACTCTTTCATATATATAGCGCAACCCAA
TTTTGATTTTTTATCTTTTTTTTTTTTTGAAATGGAAATACCTAGCTAACCTAAATAATA
AGAACTTCCCCCTTGACAGTGGTATATGTTGTATATGTAAATCCTAGATGTGAAAATATA
TGGAATTCCTCTATGAATCTATGAAAGGTATAAAAAAGAAAGAAAAACGCAAAGAAAAGA
ATAGGCTAGGCATAAATCGATATGCTGAAATTGAAATAAAAAAGAAATAAGAAGAGGAGC
CCATTAGATACAAATAATGAATCGTAATAGAAATAGAAAATAAAGTTCAGGTTCGAATTC
CATAGAATCGATAATATGGATGGGCTTGTCTATAATGGTAGACAAATGAAAGACTTTCTC
AAGATTTTGATTCATCCACTTGAGATTGTTAAATGAAAATAGGTTGGGTGAGCTGCCAAA
TTAACTCAGTCTCATTGAATAAGTAAACAATTGGATTGGTTCAATTGCATGGTGCCAACG
AAATCGAGTGCTAATTCCGATTTTATTGAATTAACCGATCGACGTGCTAGCGGACATTTT
TTTTGAATTCGATAATTTTGGAAAAAACATTTCGACATATTTATT
>Potato
TTTTAACATAAGCAACAGGGATTCGCAGATCTTCCAGACGTAGAGCGCGCAGGGCTTTGA
ACCCAAATACGTTACCTACAATGGAAGTAAGCATATTGGTAACGGAACCTTCTTCAAAAA
GGTCTAAAGGGTAAGCTACATAAGCAATATATTGATCTTTTTCTCCAACAACACGCTCGA
TGCGGTAGCATCGCCCTTTGTAACGATCAAGACTGGTAAGTCCATCGGTCCATACAGTTG
TCCATGTACCAGTAGAAGATTCGGCAGCTACCGCGGCCCCTGCTTCTTCAGGTGGAACTC
CAGGTTGAGGAGTTACTCGGAATGCTGCCAATATATCAGTATCCTTGGTTTGGTACTCAG
GAGTATAATAAGTCAATTTGTACTCTTTAACACCAGCTTTGAATCCAACACTTGCTTTAG
TCTCTGTTTGTGGTGACATAAATCCCTCCCTACAACTCATGAATTAAGAATTCTCACAAC
AGCAAGGTCTACTCGACATGAATTCCGCGTTAATGAAACTTTTCACAGGAATCTTTCACA
AAATTTCCAACTAATACTAATATTATCAATTAATCAGAATGGTTGATTATTAGACCATGG
TATTTGATTTGCCAAATACATCATTATTGTATACTCTTTCATATATATAGCGCAACCCAA
TTTTGATTTTTTACCTTTTTTTTTTTT-GAAATGGAAATACCTAGCTAACCTAAATAATA
AGAACTTCCCCCTTGACAGTGGTATATGTTGTATATGTAAATCCTAGATGTGAAAATATA
TGGAATTCCTCTATGAATCTATGAAAGGTATAAAAAAGAAAGAAAAACGCAAAGAAAAGA
ATAGGCTAGGCATAAATCGATATGCTGAAATTTAAATAAAAAATAAATAAGAAGAGGAGC
CCATTAGATACAAATAATGAATCGTAATAGAAATAGAAAATAAAGTTCAGGTTCGAATTC
CATAGAATCGATAATATGGATGGGCTTGTCTATAATGATAGACAAATGAAAGAATTTCTC
AAGATTCTGATTCATCCACTTGAGATTTTTAAATGAAAATAGGTTGGGTGAGCTTCCAAA
TTAACTCAGTCTCATTGAATAAGTAAACAATTGGATTGGTTCAATTGCATGGTGCCAACG
AAATCGAGTGCTAATTCCGATTTTTTTGAATTAACCGATCGACGTGCTAGCGGACATTTA
TTTTGAATTCGATAATTTTTGAAAAAACATTTCGACATATTTATT
>Bulbocastanum
TTTTAACATAAGCAGTAGGGATTCGCAGATCTTCCAGACGTAGAGCGCGCAGGGCTTTGA
ACCCAAATACGTTACCTACAATGGAAGTAAACATATTGGTAACGGAACCTTCTTCAAAAA
GGTCTAAAGGGTAAGCTACATAAGCAATATATTGATCTTTTTCTCCAACAACACGCTCGA
TGCGGTAGCATCGCCCTTTGTAACGATCAAGACTGGTAAGTCCATCGGTCCATACAGTTG
TCCATGTACCAGTAGAAGATTCGGCAGCTACCGCGGCCCCTGCTTCTTCAGGTGGAACTC
CAGGTTGAGGAGTTACTCGGAATGCTGCCAATATATCAGTATCCTTGGTTTGGTACTCAG
GAGTATAATAAGTCAATTTGTACTCTTTAACACCAGCTTTGAATCCAACACTTGCTTTAG
TCTCTGTTTGTGGTGACATAAATCCCTCCCTACAACTCATGAATTAAGAATTCTCACAAC
AACAAGGTCTACTCGACATGAATTCCGCGTTAATGAAACTTTTCACAGGAATCTTTCACA
AAATTTCCAACAAATACTAATATTATCAATTAATCAGAATGGTTGATTATTAGACCATGG
TATTTGATTTGCCAAATACATCATTATTGTATACTCTTTCATATATATAGCGCAACCCAA
TTTTGATTTTTTACCTTTTTTTTTTTT-GAAATGGAAATACCTAGCTAACCTAAATAATA
AGAACTTCCCCCTTGACAGTGGTATATGTTGTATATGTAAATCCTAGATGTGAAAATATA
TGGAATTCCTCTATGAATCTATGAAAGGTATAAAAAAGAAAGAAAAACGCAAAGAAAAGA
ATAGGCTAGGCATAAATCGATATGCTGAAATTTAAATAAAAAAGAAATAAGAAGAGGAGC
CCATTAGATACAAATAATGAATCGTAATAGAAATAGAAAATAAAGTTCAGGTTCGAATTC
CATAGAATCGATAATATGGATGGGCTTGTCTATAATGATAGACAAATGAAAGACTTTCTC
AAGATTCTGATTCATCCACTTGAGATTTTTAAATGAAAATAGGTTGGGTGAGCTTCCAAA
TTAACTCAGTCTCATTGAATAAGTAAACAATTGGATTGGTTCAATTGCATGGTGCCAACG
AAATCGAGTGCTAATTCCGATTTTTTTGAATTAACCGATCGACGTGCTAGCGGACATTTA
TTTTGAATTAGATAATTTTTGAAAAAACATTTCGACATATTTATT
