# Supplementary material for: Predicting Plastid Marker Variation: Can Complete Plastid Genomes from Closely Related Species Help?
Source: PLoS One. 2013 Nov 29;8(11):e82266. doi: 10.1371/journal.pone.0082266 (PMC3843732; doi:10.1371/journal.pone.0082266)
Supplement: File S3 — Aligned sequence files for the Potato clade. (ZIP) [file pone.0082266.s003.zip › Potato_clade_alignments/PotatoClade_clpP-psbB.fst]

>Tomato
GGGATTGGTACCGAGCTTTCGAATCAACTTATTGGTCTTATGTTGTATCTCAGTATGGAG
GATGAGAACAAAGACCTGTATTTGTTTGTAAACTCTCCTGGGGGCTGGGTAATACCTGGG
ATCGCCATTTATGATACTATGCAATTTGTGCGACCAGATATCCATACAATATGCCTAGGA
TTAGCTGCTTCAATGGGATCTTTTATCCTGGCCGGAGGACAACTTACCAAACGTATAGCA
TTCCCTCACGCTTGGCGCCAATGAGGTTTTTATTTGAGAAAAAAAAGAAGACTATGCCTT
CGCCATATGAATACTAAGTAATAATAGCATGGCACTTCGAATTCGATATGAGAAATTTTT
GTATTGTTTTTTTTTTTCAAAACATTAGATTCTGTATCGAGAGAGTAGTATGAGATAAGG
GGTATTTCCGATTTTCTATTATATATCGGGAGTTCAGTTCAGCGTCACAAACTT-TTTGT
TTTCATGCCGGAGAGTTCTTAACAATATTTATGTTATGAAAGAGTACGAAAAAAAAATAA
-TTTTTCCTTATTTGATCGGATTAAAAAGAAACTTTGGGATTGCTGAATCACAGACAAAA
AAAAGAAAAAATAAACATATAAAGCAACGGAGCCATCATAGTATTTTTGAATTCCTCCGA
AAGGAAGGATGGCAATTTGATTATTTACCCATCTGAGTCTGATAGATTCTATTTTTCTCT
TTCTTCAAT---------GGGGGTCAATTTTCTTGTAGAGCCGTATGCACAAAAGATGCC
TGTACGGTTGTTCAATTCTATCTTTTTTCTATTCTTTATCTTTCTTTTTTCTTTGCTTTA
TCATGCGAGATAGGGGAAGCTTTTATTTTGTTATATCATCAGGGTAATGATACATGAACC
TTATAGTGGTTTTTATATGGCACAAGTAGGCGAATTTGTCCTGGAAGCGATAGAAATGGC
GAAACTGCGTGAAACCCTCACAAGGGTTTATGCAGAAAAAACGGGCCAACCCGTGTGGGT
TATACACGAAGATATGGAAAGAGATATTTTTATGTCAGCAACAGAAGCCCAAGCTTATGG
AATTGTTGATTTTGTAGCGGTTCAAGGAAAAGAACATGGATTTCACGCAGATCTATGATT
TGAGATTTT
>Potato
GGGATTAGTACCGATCTTTCGAATCAACTTATTGGTCTTATGATGTATCTCAGTATGGAG
GATGAGAACAAAGAGCTATATTTGTTTGTAAACTTTCCTGGGGGGTGGGTAATACCTGGG
ATCGCCATTTATGATACTATGCAATTTGTGCGACCAGATATCCATACAATATGCATAGGA
TTAGCTGCTTCAATGGGATTTTTTATCCTGGCCGGAGGACAACTTACCAAACGTATAGCA
TTCCCTCACGGTTGGGGCCAATGAGGTTTTTATTTGAGAGAAAAAAGAAGACTATGCCTT
CGCCATATGAATACTAAGTAATAATAGCATGGCACTTTGAATTCGATATGAGAAATTTTT
GTA-------TTTTTTTCAAAACATTAGATTTTGTATCGAGAGAGTAGTATGAGATAAGG
GGTATTTCCGATTTTTTTTTATCTATCGGGAATTCAGTTCAGGGTCACAAACTTATTTGT
TTTCATGCCGGAGAGTTTTTAACAATATTTATGTTATGAAAGAGTACGAAAAAAAAAAGA
TTTTTTCCTTATTTGATCGGATTAAAAAGAAACTTTGGGATTGCTGAATCACAGACAAAA
AAAAGAAAAAATAAACATATAAAGCAACGGAGCCATCATAGTATTTTTGAACTCCTCCGA
AAGGAAGGATGGCAATTTGATTATTTACCCATCTGAGTCTGATAGATTCTA-TTTTCTCT
TTCTTCAATAGAAAGGAGGGGGGGCAATTTTCTTGTAGAGCCGTATGCACAAAAGATGCC
TGTACGGTTGTTCAATTCTATCTTTTTTCTATTCTTTATCTTTCTTTTCTCTTTGCTTTA
TCATGCGAGATAGGGGAAGCTTTTATTTTGTTATATCATCAGGGTAATGATACATGAACC
TTATAGTGCTTTTTATATGGCACAAGTAGGCGAATTTGTCATGGAAGCGGTAGAACTGAT
GAAACTGCGTGAAACCCTCACAAGGGTTTATGCAGAAAGAACGGGCAAACCCTTCTGGGT
TGTACACGAAGATATGGAAAGAGATATTTTTATGTCAGCAACAGAAGCCCAAGCTTATGG
AATTGTTGATTTTGTAGCGGTTCAAGGAAAATAACATGGATTTCGCGCAAATCTGTGATT
TGAGATTTT
>Bulbocastanum
GGGATTAGTACCGATCTTTCGAATCAACTTATTGGTCTTATGATGTATCTCAGTATGGAG
GATGAGAACAAAGAGCTGTATTTGTTTGTAAACTCTCCTGGGGGCTGGGTAATACCTGGG
ATCGCCATTTATGATACTATGCAATTTGTGCGACCAGATATCCATACAATATGCATAGGA
TTAGCTGCTTCAATGGGATCTTTTATCCTGGCCGGAGGACAACTTACCAAACGTATAGCA
TTCCCTCACGCTTGGCGCCAATGAGGTTTTTATTTGAGAGAAAAAAGAAGACTATGCCTT
CGCCATATGAATACTAAGTAATAATAGCATGGCACTTCGAATTCGATATGAGAAATTTTT
GTATTGTTT-TTTTTTTCAAAACATTAGATTCTGTATCGAGAGAGTAGTATGAGATAAGG
GGTATTTCCGATTTTCTCTTATCTATCGGGAATTCAGTTCAGCGTCACAAACTTTTTTGT
TTTCATGCCGGAGAGTTCTTAACAATATTTATGTTATGAAAGAGTACGAAAAAAAAATAT
-TTTTTCCTTATTTGATCGGATTAAAAAGAAACTTTGGGATTGCTGAATCACAGACAAAA
AAAAGAAAAAATAAACATATAAAGCAACGGAGCCATCATAGTATTTTTGAACTCCTCCGA
AAGGAAGGATGGCAATTTGATTATTTACCCATCTGAGTCTGATAGATTCTA-TTTTCTCT
TTCTTCAATAGAAAGGAGGGGGGTCAATTTTCTTGTAGAGCCGTATGCACAAAAGATGCC
TGTACGGTTGTTCAATTCTATCTTTTTTCTATTCTTTATCTTTCTTTTCTCTTTGCTTTA
TCATGCGAGATAGAGGAAGCTTTTATTTTGTTATATCATCAGGGTAATGATACATGAACC
TTATAGTGCTTTTTATATGGCACAAGTAGGCGAATTTGTCATGGAAGCGGTAGAACTGAT
GAAACTGCGTGAAACCCTCACAAGGGTTTATGCAGAAAGAACGGGCAAACCCTTCTGGGT
TGTACACGAAGATATGGAAAGAGATATTTTTATGTCAGCAACAGAAGCCCAAGCTTATGG
AATTGTTGATTTTGTAGCGGTTCAAGGAAAATAACATGGATTTCGCGCAAATCTGTGATT
TGAGATTTT
