# Supplementary material for: Predicting Plastid Marker Variation: Can Complete Plastid Genomes from Closely Related Species Help?
Source: PLoS One. 2013 Nov 29;8(11):e82266. doi: 10.1371/journal.pone.0082266 (PMC3843732; doi:10.1371/journal.pone.0082266)
Supplement: File S3 — Aligned sequence files for the Potato clade. (ZIP) [file pone.0082266.s003.zip › Potato_clade_alignments/PotatoClade_ITS.fst]

>bulbocastanum
CCTGCACAGCAGAACGACCCGCGAACGCGTTTTAAACACTTGGGGGCGGCGCGCGCTCGC
CGCGCGCC-YCCCCTCCC-GTCCCCGGCGTGCGCGCCCGCGCGCTCG---TTCGGGC-GA
CCAACGAACCCCGGCGCGGAAAGCGCCAAGGAATACTGAAATCGACGGCCCTCCCC-TCG
CGCCCCGTTCGCGGAGCGCGCGGGGGGACGCGTGCTGCTCTTTAAACACGAACGACTCTC
GGCAACGGATATCTCGGCTCTCGCATCGATGAAGAACGTAGCGAAATGCGATACTTGGTG
TGAATTGCAGAATCCCGTGAACCATCGAGTCTTTGAACGCAAGTTGCGCCCGAAGCCATT
AGGCCGAGGGCACGTCTGCCTGGGCGTCACGCATCGCGTCGCCCCCCCGCACGCCGCGAG
GCGC-TGCGCGGGGGCGGAAGCTGGCCTCCCGTGCGCCCCGAGCGCGCGGCTGGCCTAAA
TGCGAGTCCACGTCGACGGACGTCGCGGCAGGTGGTGGTTGAARCTCAACTCTCTCTTGC
TGTCGCGGCTACGGCCCGTCGTGCGTCCGGACTCCCAGACCCTGACCGCGCCAGCCGAAA
GCGGCGCTCCGACC--------
>tuberosum
CCTGCAAAACAGAACGACCCGCGAACACGTTTTAAACACTTGGGGGCG------------
CTTGCGCCCTCCCGTCCCCGA---CGACTTGCGCGCTTGCGCGCTCGTTTTTGGGGCCAA
CCAACGAACCCCGGCGCGGAAAGCGCCAAGGAATACTAAAATCGGCAGCCCTCCCC-TCG
CGCCCCGTTCGCGGATCGCCCGGGGGGACGCGCGCTGCTCTTTAAACACAAACGACTCTC
GGCAACGGATATCTCGGCTCTCGCATCGATGAAGAACGTAGCGAAATGCGATACTTGGTG
TGAATTGCAGAATCCCGTGAACCATCGAGTCTTTGAACGCAAGTTGCGCCCGAAGCCATT
AGGCCGAGGGCACGTCTGCCTGGGCGTCACGCATCGCGTCACCCCCC-GCACAT------
-----TGCGMGGGGGCGGAAGCTGGCCTCCCGTGCGCCCCGAGCGCACGGCTGGCCTAAA
TGCGAGTCCACATCAACCGACGTCGCGGCAAGTGGTGGTTGAAGCTCAACTCTCTCTCGT
TGTCGCGGCTACCGCCCGTCGCGCGTCCGGACTCCCAGACCCTGATTGCGCCA-------
-TGGCGCTCCGACCGCGACCCC
>Solanum lycopersicum
CCTGCACAGCAGAACGACCCGCGAACTCGTTTTAAACACC-GGGGGCGGCGCTCGCTCG-
-TCGCGC--GCCTCCCCCCGT---CG-CCCGAG-GCGCGCAAGCTC----TTCGGGC-GA
CCAACGAACCCCGGCGCGGAAAGCGCCAAGGAATACTACAATCGACAGCCCTCCCCCTCG
CGCCCCGTTCGCGGATCGTGCGGGGGGAAGCGCGCTGCTCTGTTAACACAAACGACTCTC
GGCAACGGATATCTCGGCTCTCGCATCGATGAAGAACGTAGCGAAATGCGATACTTGGTG
TGAATTGCAGAATCCCGTGAACCATCGAGTCTTTGAACGCAAGTTGCGCCCGAAGCCATT
TGGCCGAGGGCACGTCTGCCTGGGCGTCACGCATCGCGTCGCCCCCTCGCACGCCGCAAG
GCTTTAGCGCGGGGGCGGAAGCTGGCCTCCCGTGCGCCCCGAGCGCGCGGCCGGCCTAAA
TGCGAGTCCACGTCGACGGACGTCGCGGCAAGTGGTGGTTGAAACTCAACTCTCTCTTGT
TGTCGCGGCTACAGCCCGTCGCGCGTCCGGACTCCCCGACCCTCACCGCGCCTCACC---
-AGGCGCTCCGACCGCGACCCC
