# Supplementary material for: Predicting Plastid Marker Variation: Can Complete Plastid Genomes from Closely Related Species Help?
Source: PLoS One. 2013 Nov 29;8(11):e82266. doi: 10.1371/journal.pone.0082266 (PMC3843732; doi:10.1371/journal.pone.0082266)
Supplement: File S3 — Aligned sequence files for the Potato clade. (ZIP) [file pone.0082266.s003.zip › Potato_clade_alignments/PotatoClade_ndhF.fst]

>Tomato
TTTTATATGTTTCGGATCTATTTACTTACTTTTGAAGGGCATTTAAACGCTCATTTTCAA
AATTATGGTGGGAAACAAAAAATCCCCTTCTATTCAATATCTCTATGGGGTAAAAACGGA
GTTAAGAAAAACTCTTGTTTATTAACAATGAATAATAATGAAAGTACTTATTTTTTGTCA
AAAACTAAATATCCAATTGCTAAAAATGGAAGAAAGATGACACGACCTTTTATGACTATT
GCTCATTTTAAGCATAAAGCGGTTTCTTCCTATCCGTATGAATCGGACAATACTATGCTA
TTCCCAATATTTGTATTAGGGCTCTTTACTTTGTTTGTTGGAGCTATAGGAATTCCTTTC
AACCAGGAAGGAGTTAATTTGGATATCTTATCAAAATGGTTAGCTCCATCTATAAATCTT
TTGCATCCAAAGTCGAATAATTCGCTGGATTGGAATGAATTTTTAAAGGATGCAGTTGTT
TCAGTCAGTATAGCTTATTTCGGAATATTTATAGCATCCTTTTTATATAAACCCATTTAT
TCTTCTTTAAAAAATTTGGAGTTCATTAACTCTTTTGTTAAAAAGGGTCCTAAGAGAATT
CTGTGGGACAAAATTCTAAATGGCATATATGATTGGTCATATAATCGTGCTTACATAGAT
GCTTTTTATACAAGATTCTTTGTTGGTGGGATAAGAGGATTAGCTGAATTTACTCATTTT
GTTGATCGACGAGTAATTGATGGGATGACTAACGGGGTTGGGGTTATTAGTTTCATTGTA
GGAGAAGGTATCAAATATATAGGGGGCGGACGCATCTCTTCTTATCTTTTCTTGTATTTA
GCTTATGTTTCCGTCTTTTTATTAGTTTATTACTTACTTTTTTAGACTTTTTGAATC---
AAAAATTCTTGATTTTCATTTTTTTTATCAAGCAGTTGCAATTTACAATTTTCTAGATTC
CCCGTGTTATTATTATTCAG
>Potato
TTTTATATGTTTCGGATCTATTTACTTACTTTTGAAGGGCATTTAAACGTTCATTTTCAA
AATTATGATGGGAAACACAAAACCCCTTTCTATTCAATATCTCTATGGGGTAAAAACGGA
GTTAAGAAAAACTCTTGTTTATTAACAATGAATAATAATGAAAGTACTTATTTTTTGTCA
AAAACTAAATATCCAATTGATAAAAATGGAAGAAAGATGACACGACCTTTTATGACTATT
GCTCATTTTGAGCATAAAGCGGTTTCTTCCTATCCGTATGAATCGGACAATACTATGCTA
TTCCCAATATTTGTATTAGGGCTCTTTACTTTGTTTGTTGGAGCTATAGGAATTCCTTTC
AACCAGGAAGGAGTTAATTTGGATATCTTATCGAAATGGTTAGCTCCATCTATAAATCTT
TTGCATCCAAAGTCGAATAATTCGCAGGATTGGAATGAATTTTTAAAGGATGCAGTTGTT
TCAGTCAGTATAGCTTATTTCGGAATATTTATAGCATCCTTTTTATATAAACCCATTTAT
TCTTCTTTAAAAAATTTGGAGTTCATTAACTCTTTTGTTAAAAAGGGTCCTAAGAGAATT
CTGTGGGACAAAATTCTAAATGGCATATATGATTGGTCATATAATCGTGCTTACATAGAT
GCTTTTTATACAAGATTCTTTGTTGGTGGGATAAGAGGATTAGCTGAATTTACTCATTTT
TTTGATCGACGAGTAATTGATGGGATGACTAACGGGGTTGGGGTTATTAGTTTCATTGTA
GGAGAAGGTATCAAATATATAGGGGGCGGGCGCATCTCTTCTTATCTTTTCTTGTATTTA
GCTTATGTTTCCGTCTTTTTATTAGTTTATTACTTACTTTTTTCTACTTTTTGAAACCAG
AAGAGGTCTTGATTTTCATTTTTTTTATCAAGTAGTTGCAATTTCAAATTTTCTAGATTC
CCCGTGTTATTATTATTCAG
>Bulbocastanum
TTTTATATGTTTCGGATCTATTTACTTACTTTTGAAGGGCATTTAAACGTTCATTTTCAA
AATTATGGTGGGAAACACAAAACCCCTTTCTATTCAATATCTCTATGGGGTAAAAACGGA
GTTAAGAAAAACTCTTGTTTATTAACAATGAATAATAATGAAAGTACTTATTTTTTGTCA
AAAACTAAATATCCAATTGATAAAAATGGAAGAAAGATGACACGACCTTTTATGACTATT
GCTCATTTTGAGCATAAAGCGGTTTCTTCCTATCCGTATGAATCGGACAATACTATGCTA
TTCCCAATATTTGTATTAGGGCTCTTTACTTTGTTTGTTGGAGCTATAGGAATTCCTTTC
AACCAGGAAGGAGTTAATTTGGATATCTTATCGAAATGGTTAGCTCCATCTATAAATCTT
TTGCATCCAAAGTCGAATAATTCGCAGGATTGGAATGAATTTTTAAAGGATGCAGTTGTT
TCAGTCAGTATAGCTTATTTCGGAATATTTATAGCATCCTTTTTATATAAACCCGTTTAT
TCTTCTTTAAAAAATTTGGAGTTCATTAACTCTTTTGTTAAAAAGGGTCCTAAGAGAATT
CTGTGGGACAAAATTATAAATGGCATATATGATTGGTCATATAATCGTGCTTACATAGAT
GCTTTTTATACAAGATTCTTTGTTGGTGGGATAAGAGGATTAGCTGAATTTACTCATTTT
TTTGATCGACGAGTAATTGATGGGATGACTAATGGGGTTGGGGTTATTAGTTTCATTGTA
GGAGAAGGTATCAAATATATAGGGGGCGGACGCATCTCTTCTTATCTTTTCTTGTATTTA
GCTTATGTTTCCGTCTTTTTATTAGTTTATTACTTACTTTTTTCGACTTTTTGAATC---
--AAATTCTTGATTTTCATTTTTTTTATCAAGTAGTTGCAATTTAAAATTTTCTAGATTC
CCCGTGTTATTATTATTCAG
