# Supplementary material for: Predicting Plastid Marker Variation: Can Complete Plastid Genomes from Closely Related Species Help?
Source: PLoS One. 2013 Nov 29;8(11):e82266. doi: 10.1371/journal.pone.0082266 (PMC3843732; doi:10.1371/journal.pone.0082266)
Supplement: File S3 — Aligned sequence files for the Potato clade. (ZIP) [file pone.0082266.s003.zip › Potato_clade_alignments/PotatoClade_ndhF-rpl32.fst]

>Tomato
ACTGCCATTTAGAAATTAAAAAATTACTGATTGTTATAGCTGGATGTGAAAGACATCTAT
TGTTCAAAACGAATTCTTTTTACTACTATTTATTTTCGAGCTAATAGTGTCCTCCCCAAA
TAAAACATTATCGAGATAGGCAAAAGCTATGTGAAAGTTGCAGAATACTGGAAATAAAAA
AAGAAGGCCAATATTTTTTTTTTTTTTTTTTTCAAGTTTTTCTATTCCCTAAAACATTCA
TAATCGTAAAAAAGAAAAGGTTCTCTATTGACTGGTATCTTTATTTCACATTCTTTTTGA
TTCATCAAATCTATACCTATAGAATTTGATAATCGGCTGTTCTGTAGAAATGAAGAAAGA
AAATTTGTTGAACTTAATATCAAAAT-------AAAATAACGAATCCCAAAAATAGTTGA
TTTATATTTATGGTTCCACATTTTATTTACATGCAATAAAATACCTCAAAAGGTTTAAAG
ATAAGAACCGCGTTTTACTTCAGGAAATGAAAAACTTCAATCCCCGTTCGATTCACTTGG
CAAACTTGGATAAAAAATAGGCTTATTTCAAAGTAGACTAATAATTAATCCCTTTTATAT
CATTTGACCAATCGTAACTTCGTGATTTGAATAGTTGAAGTATTTAGCAAAGACTCAGAA
TAAGTAAGAATAAAAAATTCTATTTAAGTTTTAAATTAGTTTAAGTTAGTCCATATTTTT
ACTTTTTATTGACTCCTTTCAAAAGAGGTAAGATCCGGTGAATCGGAAACAAT
>Potato
ACTGCCATTTAGAAATTAAAAAATTACTGATTGTTATAGCTGGATGTGAAAGACATCTAT
TGTTCAAAACGAATTCTTTTTACTACTATTTATTTTCGAGCTAATAGTGTCCTCCTCAAA
TAAAACATTATCGAGATAGGCAAAAGCTATGTGAAAGTTGCAGAATACTGGAAATAAAAA
CAGAAGGCCCATATTTGTTTTTTTTTT-----CAAGTTTTTCTATTTCATAAAACATTCA
TAATCGTAAAAAAGAAAAGGTTCTCTATTGACTGGTATCTTTATTTCACATTCTTTTTGA
TTCATCAAATCTATACCTATAGAATTTGATAATCGGCTGTTCTGTAGAAATGAAGAAAGA
AAATTTGTTGAACTTAATATAAAAATCAAAAATAAAATAACGAATCCCAAAAATATTCGA
TTTCTATTTATGGTTCCACATTTCATTTACATGCAATAAAATACCTCGAAAGGTTTAAAG
ATAAGAACCGCGTTTTACTTCAGGAAATGAAAAACTTGAATCCCCGTTCGATTCACTGGT
CAAACTTGGATAAAAAATAGGCTTATTTCAAAGGAGACTAGTAATTAATCCCTTTTATAT
CATTTGACCAATCGTAACTTCGTGATTTGAATAGTTGAAGTATTTAGCAAAGACTCAGAA
TAAGTAAGAAAAAAAAATTCTATTTAAGTTTTAAATTAGTTTAAGTTAGTCCATATTTTT
ACTTTTTATTGACTCCTTTCAAAAGAGGTAAGATCCGGTGAATCGGAAACAAT
>Bulbocastanum
ACTGCCATTTAGAAATTAAAAAATTACTGATTGTTATAGCTGGATGTGAAAGACATCTAT
TGTTCAAAACGAATTCTTTTTACTACTATTTATTTTCGAGCTAATAGTGTCCTCCTCAAA
TAAAACATTATCGAGATAGGCAAAAGCTATGTGAAAGTTGCAGAATACTGGAAATAAAAA
CAGAAGGCCAATATTTGTTTTTTTTTT-----CAAGTTTTTCTATTCCATAAAACATTCA
TAATCGTAAAAAAGAAAGGGTTCTCTATTGACTGGTATCTTTATTTCACATTCTTTTTGA
TTCATCAAATCTATACCTATAGAATTTTATAATCGGCTGTTCTGTAGAAATGAAGAAAGA
AAATTTGTTGAACTTAATATAAAAATCAAAAATAAAATAACGAATCCCAAAAATATTCGA
TTTCTATTTATGGTTCCACATTTCATTTACATGCAATAAAATACCTCGAAAGGTTTAAAG
ATAAGAACCGCGTTTTACTTCAGGAAATGAAAAACTTGAATCCCCGTTCGATTCACTGGT
CAAACTTGGATAAAAAATAGGCTTATTTCAAAGGAGACTAGTAATTAATCCCTTTTATAT
CATTTGACCAATCGTAACTTCGTGATTTGAATAGTTGAAGTATTGAGCAAAGACTCAGAA
TAAGTAAGAATAAAAAATTCTATTTAAGTTTTAAATTAGTTTAAGTTAGTCCATATTTTT
AATTTTTATTGACTCCTTTCAAAAGAGGTAAGATCCGGTGAATCGGAAACAAT
