# Supplementary material for: Predicting Plastid Marker Variation: Can Complete Plastid Genomes from Closely Related Species Help?
Source: PLoS One. 2013 Nov 29;8(11):e82266. doi: 10.1371/journal.pone.0082266 (PMC3843732; doi:10.1371/journal.pone.0082266)
Supplement: File S3 — Aligned sequence files for the Potato clade. (ZIP) [file pone.0082266.s003.zip › Potato_clade_alignments/PotatoClade_petL-psaJ.fst]

>Potato
CTTTAACTATAACCTCAGCTCTATTTATTGGTCTGAGCAAGACACGACTTATTTAAATTG
AATATTTAAAATGAACAATTCATAAAAAGAAATCCTTCTGTGGGATTACGTGTATTCTAT
ATTTACTTACGTTACCAATTGTCAATTCTTGTTCATTGTCATTGAGATTCATGTCAATTC
GGATTAATATTTAGGTACCGATATTACCTATTTTTTTTT-CTACTTTCAAACAAAAAAAA
AATGATTGAAGTTTTTCTATTTGGAATCGTGTTAGGTCTAATTCCTATTACTTTGGCTGG
ATTATTCGTAACTGCATATTTACAATATAGGCGTGGTGATCAGTTGGACCTTTGATTAAT
TAACATTTATTTTTGATTGACCTCCTCCTTTCTTTAATTCACAGGCACAGGAGGTCAAAT
TCCGATTGTTGTGAAAGTTACTGAATGGATCTATTTTATTCTAATTCGATCTAAGAAGAA
AAAAATCACGCTCTGTAGGATTTGAACCTACGACATCGGGTTTTGGAGACCCACGTTCTA
CCGAACTGAACTAAGAGCGCTTTCTTATCAGAATAGATAAGACTGTAAACAAAAGGATTC
TTTTCATAACCCCAATACATTTTGTATGCATATACTAGAATAGCATGATAAAAATCAAAG
AATTATTTCCAATTTGAAGCGATCTCAAGTGATCCCTCGTTACTGCTCCTTTGAGCAGTA
ATAGGTAGGGATGACAGGATTTGAACCCGTGACATTTTGTACCCAAAACAAACGCGCTAC
CAAGCTGCGCCACATCCCTTCAATTGTTCCACAGTGTAATTGTAGAGAATTCCTATCTTG
TTTCCCACATGGTTATTTCCTCCATTGATATATACAAATTTCTGCTCATCCCGTCTTTTT
GGTCTCATTTAACATATAATAGTAAAGGGAAAAGACTTCTCTTATAGATTATATAGAAAA
TACTTATATACAATTATATACAAAATATATAAATACAGAACCCGTCGTAAAAATAAATTA
GTCTTTTTCGGAAATTCTCGGTAAGAAAGAAGGGGATGTATTTTTTCTTCCTGTTTTAAG
AAAAGGAAAATCTTATTCCCCGAATCATTGTACATTTCAATTGGAATTAGGAATCCTGTG
TCCAACTCTAAGCAGCCCTTAACTACATATGCATCTGATCATATA
>Tomato
CCTTAACTATAACCTCAGCTCTATTTATTGGTCTGAGCAAGATACGACTTATTTAAATTG
AATATTTAAAATGAACAATTCATAAAAAGAAATCCTTCTGTGGGATTACGTGTATTCTAT
ATTTACTTACGTTACCAATTGTCAATTCTTGTTCATTGTGATTGAGATTCATGTCAATTC
GGATTAATATTTAGGTACCGATATTACCTATTTTTTTTTTCTACTTTCAAACAAAAAAA-
-ATGATTGAAGTTTTTCTATTTGGAATCGTGTTAGGTCTAATTCCTATTACTTTGGCTGG
ATTATTCGTAACTGCATATTTACAATATAGGCGTGGTGATCAGTTGGACCTTTGATTAAT
TAACATTTATTTTTGATTGACCTCCTCCTTTCTTTAATTCACAGGCACAGGAGGTCAAAT
TCCGATTGTTGTGAAAGTTACTGAATGGATCTATTTTATTCTAATTCGATCTAAGAAGAA
AAAAATCACGCTCTGTAGGATTTGAACCTACGACATCGGGTTTTGGAGACCCACGTTCTA
CCGAACTGAACTAAGAGCGCTTTCTTATCAGAATAGATAAGACTGTACACAAAAGGATTC
TTTTCATAACCCCAATACATTTTGGATGCATATACTAGAATAGCATGATAAAAATCAAAG
A-TTATGTCCAATTTGAAGCGATCTCAAGTGATCCCTCGTTACTGCTCCTTTGAGCAGTA
ATAGGTAGGGATGACAGGATTTGAACCCGTGACATTTTGTACCCAAAACAAACGCGCTAC
CAAGCTGCGCCACATCCCTTCAATTGTTCCACAGTGTAATTGTAGAGAATTCCTGTCTTG
TTTTCCACATGGTTATTTCCTCCATTGATATATACAAATTTCTGCTCATTTCGTCTTTTT
GGTCTCATTTAACATATAATAGTAAAAGGAAAAGACTTCTCTTATAGATTATATAGAAAA
TACTTATATACAATTATATACAAAATATATAAATACAGAACCCGTCGTAAAAATAAATTA
GTCTTTTTCGGAAATTCTCGGTAAGAAAGAAGGGGATGTATTTTTTTTTTCTGTTTTAAG
AAAAGGAAAATCTTATTTCCCGAATCATTGTACATTTCAATTTGAATTAGGAATTCTGTG
TCCAACTCTAAGCAGCCCTTAACTACATATGCATCTGATCATATA
>Bulbocastanum
CTTTAACTATAACCTCAGCTCTATTTATTGGTCTGAGCAAGATACGACTTATTTAAATTG
AATATTTAAAATGAACAATTCATAAAAAGAAATCCTTCTGTGGGATTACGTGTATTCTAT
ATTTACTTACGTTACCAATTGTCAATTCTTGTTCATTGTCATTGAGATTCATGTCAATTC
GGATTAATATTTAGGTACCGATATTACCTATTTTTTTTT-CTACTTTCAAACAAAAAAAA
-ATGATTGAAGTTTTTCTATTTGGAATCGTGTTAGGTCTAATTCCTATTACTTTGGCTGG
ATTATTCGTAACTGCATATTTACAATATAGGCGTGGTGATCAGTTGGACCTTTGATTAAT
TAACATTTATTTTTGATTGACCTCCTC---------ATTAACAGGCACAGGAGGTCAAAT
TCCGATTGTTGTGAAAGTTACTGAATGGATCTATTTTATTCTAATTCGATCTAAGAAGAA
AAAAATCACGCTCTGTAGGATTTGAACCTACGACATCGGGTTTTGGAGACCCACGTTCTA
CCGAACTGAACTAAGAGCGCTTTCTTATCAGAATAGATAAGACTGTAAACAAAAGGATTC
TTTTCATAACCCCAATACATTTTGTATGCATATACTAGAATAGCATGATAAAAATCAAAG
A-TTATGTCCAATTTGAAGCGATCTCAAGTGATCCCTCGTTACTGCTCAAAGGAGCAGTA
ATAGGTAGGGATGACAGGATTTGAACCCGTGACATTTTGTACCCAAAACAAACGCGCTAC
CAAGCTGCGCCACATCCCTTCAATTGTTCCACAGTGTAATTGTAGAGAATTCCTGTCTTG
TTTTCCACATGGTTATTTCCTCCATTGATATATACAAATTTCTGCTCATTTCGTCTTTTT
GGTTTCATTTAACATATAATAGTAAAGGGAAAAGACTTCTCTTATAGATTATATAGAAAA
TACTTATATACAATTATATACAAAATATATAAATACAGAACCCGTCGTAAAAATAAATTA
GTCTTTTTCGGAAATTCTCGGTAAGAAAGAAGGGGGTGTATTTTTT-TTTCTGTTTTAAG
AAAAGGAAAATCTTATTTCCCGAATCATTGTACATTTCAATTTGAATTAGGAATTCTGTG
TCCAACTCTAAGCAGCCCTTAACTACATATGCATCTGATCATATA
