# Supplementary material for: Predicting Plastid Marker Variation: Can Complete Plastid Genomes from Closely Related Species Help?
Source: PLoS One. 2013 Nov 29;8(11):e82266. doi: 10.1371/journal.pone.0082266 (PMC3843732; doi:10.1371/journal.pone.0082266)
Supplement: File S3 — Aligned sequence files for the Potato clade. (ZIP) [file pone.0082266.s003.zip › Potato_clade_alignments/PotatoClade_psbK-I.fst]

>Tomato
AATATCACTACTGTGTAAACGAAGAGTTTGAGAGTAAGCATTACACAATCTCCAAGATGA
TTTTTTTGAAAAAAAAAAAGAGAATAGATCATCCATCGCATATCCTAGTTTGACACCAAG
CAACGAAGCTTTTTCTCTAAAAGAATTTTCAGAAATTCTTTTATAATAAGAGTTTGTCAT
TAACCAAATTTTTTATATACACAAGAGGAGCCTAATAAGGTCTTTCACTGGAAAGGAAAG
CGCCAAAAAAGAAGGAAATTAAGTTAAGCCGGATTTCTCGTGACTATCCAAGAATTTCAA
TGTTTGAATCGAGATTTCAAACGGTAAAGCTTATCTGATTTTATTGATTTTCGAATTTTT
TCTCGAATAAATCATGAATTTTCTAGGATATTATTAAGGATCTCATCGAAAACTTACAGC
AGCTTGCCAAACAAAGGCTAAGAGAAAAAAGAACAGAGGTATGACTGGCATAATATCTAC
GATTGGATTCAAAAAAGCATAGGCCTCGGGCAATTTGCCGAAGAAAAAACTACTCGA
>Potato
AATATCACTACTGTGTAAACGAAGAGTTTGAGAGTAAGCATTACACAATCTCCAAGATGA
TTTTTTTGAAAAAAAAAA-GAGAATAGATCATCCATCGCATATCCTAGTTTGACACCAAG
CAACGAAGCTCTTTCTCTAAAAGAATTTTCATAAATTCTTTTATAATAAGAGTTTGTCAT
TAACCAAATTTTTTATATACACAAGAGGAGCCTAATAAGGTCTTTCACTGGAAAGGAAAG
CGCCAAAAAAGAAGGAAA-TAGGTTAAGCCGGATTTCTCGTGACTATCCAAGAATTTCAA
TGTTTGAATCGAGATTTCAAACGGTAAAGCTTATCTGATTTTATTGATTTTATAATTTTT
TCTCGAATAAATCATGAATTTTCTAGGATATTATTAAGGATCTCATCGAAAACTTACAGC
AGCTTGCCAAACAAAGGCTAAGAGAAAAAAGAACAGAGGTATGACTGGCATAATATCTAC
GATTGGATTCAAAAAAGCATAGGCCTCGGGCAATTTGCCGAAGAAAAAACTACTCGA
>Bulbocastanum
AATATCACTACTGTGTAAACGAAGAGTTTGAGAGTAAGCATTACACAATCTCCAAGATGA
TTTTTTTGAAAAAAAAAAAGAGAATAGATCATCCATCGCATATCCTAGTTTGACACCAAG
CAACGAAGCTCTTTCTCTAAAAGAATTTTCATAAATTCTTTTATAATAAGAGTTTGTCAT
TAACCAAATTTTTTATATACACAAGAGGAGCCTAATAAGGTCTTTCACTGGAAAGGAAAG
CGCCAAAAAAGAAGGAAA-TAAGTTAAGCCGGATTTCTCGTGACTATCCAAGAATTTCAA
TGTTTGAATCGAGATTTCAAACGGTAAAGCTTATCTGATTTTATTGATTTTATAATTTTT
TCTCGAATAAATCATGAATTTTCTAGGATATTATTAAGGATCTCATCGAAAACTTACAGC
AGCTTGCCAAACAAAGGCTAAGAGAAAAAAGAACAGAGGTATGACTGGCATAATATCTAC
GATTGGATTCAAAAAAGCATAGGCCTCGGGCAATTTGCCGAAGAAAAAACTACTCGA
