# Supplementary material for: Predicting Plastid Marker Variation: Can Complete Plastid Genomes from Closely Related Species Help?
Source: PLoS One. 2013 Nov 29;8(11):e82266. doi: 10.1371/journal.pone.0082266 (PMC3843732; doi:10.1371/journal.pone.0082266)
Supplement: File S3 — Aligned sequence files for the Potato clade. (ZIP) [file pone.0082266.s003.zip › Potato_clade_alignments/PotatoClade_rpl32-trnL.fst]

>Tomato
TATTTTAGTTTAGTAATGATTCAAATGGATCAATACCAATAAAAAGTTATTCCAATAGGA
ATTTGAGGTTGAAGGTTCATTATTTTTGATT-GAGTTTAGAGTCTTAGTTTTTTTTTATT
AACCTGAGTCTTTC-TAAATTTTCTGCTTTCCTCGAATTCAACTCTTGTAACTAAACCGT
TCTATACT--------CAATTAAGGAATAGAGTTCAAAAAGTTTTTGTTTTCATTGTTTA
AGCAGCAATTTCTTTTTTTTTTTTTTTCATAAATATAAAATAAAACAAAAAAGGGATTTT
GACGACAAAATAGAAAGAAAAGAACCAATTTTGCATCGCTAAAAATTCACAATTAGTCAT
ACAAAATTTCATTAAGCAATTTTCTCTATTGGGTTAAGGGCAAGATATACATGGGCGGTC
TATATAATAATTCAAAGAAAATTAAAAGTGAGAAAGTTCGAGAAAACAAAAAGGTTTCAA
AATAGAATCAATTACTTTCAATGAGTTCTTAACTTTCACTAAAGATTTTTATATACGTTC
TTCTATAGACATGCAAATATAGAATTTTATTTGCATTTTATTCTGCAAATAGGTCGATGG
GGAAAATAAAACTCCCCACCTTGGAATAGAAATGGTCTTTATTCTTTTGTCAACAAAAAA
GTTATTATTCAGTGAATAGTAAATAGAGGATTTCCTAATTCTATTATTTTCTATATCAAT
CAGAAAAGCGAATAGAGTTATGTTATATATGGATTGGTGAGCTAATCAATATCAAAGAGG
AAAGGGAAATTGTTCAATTA--------GAT--------AATAATTGAAGAATAATTGAA
TAATTTTTTTTCAAATTGATTCAAATTATTCTAACGTTTTATTACTTATTTATTTTTGTT
TGGCGTACAAAAAAACTTTTTGAATTACCGGTAGAAAGAGATTTCGCTAATGAAAAAGCC
TTTAATGCTACCCAATACCCCT
>Potato
TATTTTAGTTTAGTAATGATTCAAATGGATCAATAACAATAAAAAGTTGTTCAAATAGGA
ATTTGAGGTTGAAGGTTCATTATTTTTGATTTGAGTTTAGAGTCTTAGTTTTTTTTATTT
AACCTGGGACTTTCCTATATTTTATACTTTCCTCGAATTCAACTCTTGTAACTAAACCGT
TCTATACTTCTATACTCAATTAAGGAATAGAGTTCAAAAAGTTTTTGTTTTCATTGTTTA
AGCAGCAATTTCTTATTTTTTTTT---CATAAATATAAAATAAAACAAAAAAGGGATTTT
GACGACAAAATAGAAAGAAAAGAACCAATTTTGCATCGCTAAAAATTCACAATTAGTCAT
ACAAAATTTCATTAAGCAATTTTCTCTATTGGGTTAAGGGCAAGATATACATGGG-GGTC
TATATAATAATTCAGAGAAAATAAAAAGTGAGAAAGTTCGAGAAAACAAAAAGGTTTCAA
AATAGAATCAATTACTTTCAATGAGTTCTTAACTTCCACTAAAGATTTTTATATACGTTC
TTCTATAGATATGCAAATATAGAATTTTATTTGCATTTTATTCTGCAAATAGGTCGATGG
GGAAAATAAAACTCCCCACCTTGGAATAGAAATGATCTTTATTCTTTTGTCAACAAAAAA
GTTATTATTCAGTGAATAGTAAATAGAGGATTTCCTAATTCTATTATTTTATATATCAAT
CAGAAAAGCGAATAGAGTTCCGTTACATATGGATTGGTGAGCTAATCAATATCAAATAGG
AAAGGTAAATCGTTCAATTATTCAATTATTATCTAATTGAATAATTGAAGAATAATTGAA
TTATTTTTT--CAAGTTGATTCAAATTATTCTAACGTTTTATTACTTATTTATTTTTGTT
TGGCGTACAAAAAAACTTTTTGAATTCCCGGTAGAAAGAGATTTCGCTAATGAAAAAGCC
TTTAATGCTACCCAATACCCCT
>Bulbocastanum
TATTTTAGTTTAGTAATGATTCAAATGGATCAATAACAATAAAAAGTTGTTCAAATAGGA
ATTTGAGGTTGAAGGTTCATTATTTTTGATTTGAGTTTAGAGTCTGAGTTTTTTTTATTT
AACCTGGGACTTTCCTATATTTTATACTTTCCTCGAATTCAACTCTTGTAACTAAACCGT
TCTATACT--------CAATTAAGGAATAGAGTTCAAAAAGTTTTTGTTTTCATTGTTTA
AGCAGCAATTTATTATTTTTTTTT---CATAAATCTAAAATACAACAAAAAAGGGATTTT
GACGACAAAATAGAAAGAAAAGAACCAATTTTGCATCGCTAAAAATTCACAATTAGTCAT
ACAAAATTTCATTAAGCAATTTTCTCTATTGGGTTAAGGGCAAGATATACATGGG-GGTC
TATATAATAATTCAGAGAAAATAAAAAGTGAGAAAGTTCGAGAAAACAAAAAGGTTTCAA
AATAGAATCAATTACTTTCAATGAGTTCTTAACTTTCACTAAAGATTTTTATATACGTTC
TTCTATAGATATGCAAATATAGAATTTTATTTGCATTTTATTCTGCAAATAGGTCGATGG
GGAAAATAAAACTCCCCACCTTGGAATAGAAATGATCTTTATTCTTTTGTCAACAAAAAA
GTTATTATTCAGTGAATAGTAAATAGAGGATTTCCTAATTCTATTATTTTATATATCAAT
CAGAAAAGCGAATAGAGTTCCGTTACATATGGATTGGTGAGCTAATCAATATCAAATAGG
AAAGGTAAATCGTTCAATTATTCAATTAGATAATAATTGAATAATTGAAGAATAATTGAA
TTATTTTTT--CAAGTTGATTCAAATTATTCTAACGTTTTATTACTTATTTATTTTTGTT
TGGCGTACAAAAAAACTTTTAGAATTCCCGGTAGAAAGAGATTTCGCTAATGAAAAAGCC
TTTAATGCTACCCAATACCCCT
