# Supplementary material for: Predicting Plastid Marker Variation: Can Complete Plastid Genomes from Closely Related Species Help?
Source: PLoS One. 2013 Nov 29;8(11):e82266. doi: 10.1371/journal.pone.0082266 (PMC3843732; doi:10.1371/journal.pone.0082266)
Supplement: File S3 — Aligned sequence files for the Potato clade. (ZIP) [file pone.0082266.s003.zip › Potato_clade_alignments/PotatoClade_trnI-trnA.fst]

>Tomato
CTTGGAGAGCGCAGTACAACGGAGAGTTGTATGCTGCGTTCGGGAAGGATGAATCGCTCC
CGAAAAGGAATCTATTGATTCTCTCCCAATTGGTTGGACCGTAGGTGCGATGATTTACTT
CACGGGCGAGGTCTCTGGTTCAAGTCCA-GGATGGCCCAGCTGCGCCAGGGAAAAGAATA
GAAGAAGCATCTGACTACTTCATGCATGCTCCAC-TTGGCTCGGGGGGATATAGCTCAGT
TGGTAGAGCTCCGCTCTTGCAATTGGGTCGTTGCGATTACGGGTTGGATGTCTAATTGTC
CAGGCGGTAATGATAGTATCTTGTACCTGAACCGGTGGCTCACTTTTTCTAAGTAATGGG
GAAGAGGACCGAAACGTGCCACTGAAAGACTCTACTGAGACAAAGATGGGCTGTCAAGAA
CGTAGAGGAGGTAGGATGGGCAGTTGGTCAGATCTAGTATGGATCGTACATGGACGGTAG
TTGGAGTCGGCGGCTCTCCCAGGGTTCCCTCATCTGAGATCTCTGGGGAAGAGGATCAAG
TTGGCCCTTGCGAACAGCTTGATGCACTATCTCCCTTCAACCCTTTGAGCGAAATGCGGC
AAAAGAAAAGGAAGGAAAATCCATGGACCGACCCCATCATCTCCACCC
>Potato
CTTGGAGAGCGCAGTACAACGGAGAGTTTTATGCTGCGTTCGGGAAGGATGAATCGCTCC
CGAAAAGGAATCTATTGATTCTCTCCCAATTGGTTGGACCGTAGGTGCGATGATTTACTT
CACGGGCGAGGTCTCTGGTTCAAGTCCAAGGATGGCCCAGCTGCGCCAGGGAAAACAATA
GAAAAAGCATCTGACTAGTTCATGAATTGTCCACATTGGCTCTGGGGGATATAGCTCAGT
TGGTAGAGCTCCGCTCTTGCAATTGGGTCGTGGCGATAACGGGTTGGATGTCTAATTGTC
CAGGCGGGAATGATAGTATCTCGTACCTCAACCGGGGGCCCACTTTCACTAAGTAATGGG
GAAGAGGACCGAAACGCGCCACCGAAAGACTCTACTGAGACAAAGATGGGCTGACAGGAA
CGTAGAGGAGGTAGGATGGGCAGTGGGTCAGATCTAGTATGGATCGTACATGGACGGGAG
TTGGAGTCGGCGGCTCTCCCAGGGTTCCCCCATCTGAGATCTCTGGGGAAGAGGATCAAG
TTGGCCCTTGCCAACAGCTTGATGCACTACCTCCCTTCAACCCTTTGAGCGAAATGCGGC
AAAAGAAAAGGAAGGAAAATCCATGGACCGACCCCATCATCTCCACCC
>Bulbocastanum
CTTGGAGAGCGCAGTACAACGGAGAGTTGTATGCTGCGTTCGGGAAGGATGAATCGCTCC
CGAAAAGGAATCTATTGATTCTCTCCCAATTGGTTGGACCGTAGGTGCGATGATTTACTT
CACGGGCGAGGTCTCTGGTTCAAGTCCA-GGATGGCCCAGCTGCGCCAGGGAAAAGAATA
GAAGAAGCATCTGACTACTTCATGCATGCTCCAC-TTGGCTCGGGGGGATATAGCTCAGT
TGGTAGAGCTCCGCTCTTGCAATTGGGTCGTTGCGATTACGGGTTGGATGTCTAATTGTC
CAGGCGGTAATGATAGTATCTTGTACCTGAACCGGTGGCTCACTTTTTCTAAGTAATGGG
GAAGAGGACCGAAACGTGCCACTGAAAGACTCTACTGAGACAAAGATGGGCTGTCAAGAA
CGTAGAGGAGGTAGGATGGGCAGTTGGTCAGATCTAGTATGGATCGTACATGGACGGTAG
TTGGAGTCGGCGGCTCTCCCAGGGTTCCCTCATCTGAGATCTCTGGGGAAGAGGATCAAG
TTGGCCCTTGCGAACAGCTTGATGCACTATCTCCCTTCAACCCTTTGAGCGAAATGCGGC
AAAAGAAAAGGAAGGAAAATCCATGGACCGACCCCATCATCTCCACCC
