# Supplementary material for: Predicting Plastid Marker Variation: Can Complete Plastid Genomes from Closely Related Species Help?
Source: PLoS One. 2013 Nov 29;8(11):e82266. doi: 10.1371/journal.pone.0082266 (PMC3843732; doi:10.1371/journal.pone.0082266)
Supplement: File S3 — Aligned sequence files for the Potato clade. (ZIP) [file pone.0082266.s003.zip › Potato_clade_alignments/PotatoClade_trnK-rps16.fst]

>Potato
AAAGAAATAACTAGAGTAGACAAGACAACCAAAAACCATTGAAAGAAGAAATCTAAAAAA
ATACATTTACACTTTCTAATTCATTTAAAACATAAAATAAAACTAAATAGATCCACTTCA
TTTATCACAATGAATTATATTTGTTCGATACACTGTTGTCAATATAAATATTGAATATTG
AAAAAAAAAAAACCAAAGGAATTTTCAATGGAAAACAATAAAAAATAGT---AAAAAAAG
GGCTTGTGTTGGATTGGAACTACAAATCTAATCCAAATAAAATAGATACAAAAAAGTATA
GATGGGAGAATAAAAAAAAATAAGTGGAAAACAAAACTACAATTTACTTTAATTTACTTA
GATTTATTGAATTCATAATGGATTCAATCAAGTTAACTGAGATAAGCAAACTTGATTTCG
TTCCGAAATGCCCGAATTTAATATTTCGAAGATCAATAAAATAAGAGGTTTTGTCGTTAT
AGAACACGGAATTCACTGGAAGCAATGATAAATAAATACAAATAGAAAAGGAAAGGGAGG
AAATACAAAAAAATAGAAGAGAAAAGTCATACAAAGTTATATACAAATCACTACCCCCTT
TTTTGTATTTCCTTAATTTATTTCCTTAATTGAATTTCGGTTGATTAAGACGAAGTTCCT
TAAAAACCTCTGCCTTCTTTAAAATATCCTGAACAGTTTCTGTAGGTTGAGCCCCTTTTT
CAAGGAAATATAAAA
>Bulbocastanum
AAAGAAATAACTAGATTAGACAAGACAACCAAAAACCATTGAAAGAAGAAATCTAAAAAA
ATACATTTACACTTTCTAATTCATTTAAAACATAAAATAAAACTAAATAGATCCACTTCA
TTTATCACAATGAATTATATTTGTTCGATACACTGTTGTCAATATAAATATTGAATATTG
AAAAAAAAAAAAACAAAAGAAATTTCAATTGAAAACAATAAAAAATAGTAAAAAAAAAAG
GGCTTGTGTTGGATTGGAACTACAAATCTAATCCAAATAAAATAGATACAAAAAAGTATA
GATGGGAGAAT-AAAAAAAATAAGTGGAAAACAAAACTACAATTTACGTTAATTTACTTA
GATTTATTGAATTCATAATGGATTCAATCAAGTTAACTGAGATAAGCAAACTTGATTTCG
TTCCGAAATGCCCGAATTTAATATTTCGAAGATCAATAAAATAAGAGGTTTTGTCGTTAT
AGAACACGGAATTCACTGGAAGCAATGATAAATAAATACAAATAGAAAAGGAAAGGGAGG
AAATACAAAAAAATAGAAGAGAAAAGTCATACAAAGTTATATACAAATCACTACCCCCTT
TTTTGTATTTCCTTAATTTATTTCCTTAATTGAATTTCGGTTGATTAAGACGAAGTTCCT
TAAAAACCTCTGCCTTCTTTAAAATATCCTGAACAGTTTCTGTAGGTTGAGCCCCTTTTT
CAAGGAAATATAAAA
>Tomato
AAAGAAATAACTAGATTAGACAAGACAACCAAAAACCATTGAAAGAAGAAATCGAAAAAA
ATACATTCACACTTTCGAATTCATTTAAAACATAAAATAAAACTAAATAGATCCACTTCA
TTTATCACAATGAATTATATTTGTTCGATACACTGTTGTCAATATAAATATTGAATATTG
AAAAAAAAAAA-------------------------------------------------
------------------------------------------------------------
-----------------------GTAGAAAACAAAACTACAATTTACTTAAATTTACTTA
GATTTATTGAATTCATAATGGATTCAATCAAGTTAACTGAGATAAGCAAACTTGATTTCA
TTCCGAAATGCCCGAATTAACTATTTAGAAGATCAATAAAATAAGAGGTTTTGTCGTTAT
AGAACACGGAATTCACTGGAAGCAATGATAAATAAATACAAATAGAAAAGGAAAGGGAGG
AAATACAAAAAAATAGAAGAGAAAAGTCATACAAAGTTATATACAAATCACTACCCCCTT
TTTTGTATTTCCTTAATTTATTTCCTTAATTGAATTTCGGTTGATTAAGACGAAGTTCCT
TAAAAACCTCTGCCTTCTTTAAAATATCCTGAACAGTTTCTGTAGGTTGAGCCCCTTTTT
CAAGGAAATATAAAA
