# Supplementary material for: Predicting Plastid Marker Variation: Can Complete Plastid Genomes from Closely Related Species Help?
Source: PLoS One. 2013 Nov 29;8(11):e82266. doi: 10.1371/journal.pone.0082266 (PMC3843732; doi:10.1371/journal.pone.0082266)
Supplement: File S3 — Aligned sequence files for the Potato clade. (ZIP) [file pone.0082266.s003.zip › Potato_clade_alignments/PotatoClade_trnL-F.fst]

>Solanum_bulbocastanum
ATCTTTTGAAGAACTGATTAATCGGACGAGAATAAAGATAGAGTCCCGTTCTACATGTCA
ATACCGGCAACAATGAAATTTATAGTAAAAGGAAAATCCGTCGACTTTAAAAATCGTGAG
GGTTCAAGTCCCTCTATCCCCAAAAAGACTATTTAACTCCCCAACTATTTATCCGACCCC
CTTTCCTTAGCGGTTCCAAATTCCTTATCTTTCTCATTCACTCTATTCTTTTAGAAATGG
ATTTTTTTTCTAAGCGTAAATGGCTTTCTCTTATCACAATTTGATATCTATGATACACAT
AGAAATGAACATCTTTGAGCAAGGAATCCCTGGTTGAATGATTCCCGATCAATACAATAT
CATTACTCATACTGAAACTTACAAAGTCATCTTTTTGAAGATCGAAGAAATTCCCCGGCT
TTGATAAAATTTTTTAATCGACTTTTGTCCTTTTAATTGACATAGACCCCAGTTATATGA
TAAAATGAGGATACTACGGAAAGGACTGTAAATCCTCATGTTAGCGGTTCCAATCGAGAT
TGGG
>Solanum tuberosum
ATCTTTTGAAGAACTGATTAATCGGACGAGAATAAAGATAGAGTCCCGTTCTACATGTCA
ATACCGGCAACAATGAAATTTATAGTAAAAGGAAAATCCGTCGACTTTAAAAATCGTGAG
GGTTCAAGTCCCTCTATCCCCAAAAAGACTATTTAACTCCCCAACTATTTATCCGACCCC
CTTTCCTTAGCGGTTCCAAATTCCTTATCTTTCTCATTCACTCTATTCTTTTAGAAATGG
ATTTTTTTTCTAAGCGTAAATGGCTTTCTCTTATCACAATTTGATATCTATGATACACAT
AGAAATGAACATCTTTGAGCAAGGAATCCCTAGTTGAATGATTCCCGATCAATACAATAT
CATTACTCATACTGAAACTTACAAAGTCATCTTTTTGAAGATCGAAGAAATTCCCCGGCT
TTGATAAAATTTTT-AATCGACTTTTGTCCTTTTAATTGACATAGACCCCAGTTATATGA
TAAAATGAGGATACTACGGAAAGGACTGTAAATCCTCATGTTAGCGGTTCCAATCGAGAT
TGGG
>gi|298362988|gb|HM006841.1| Solanum lycopersicum isolate UPG0075 tRNA-Thr (trnT) gene, partial sequence; trnT-trnL intergenic spacer and tRNA-Leu (trnL) gene, complete sequence; and trnL-trnF intergenic spacer, partial sequence; chloroplast
ATCTTTTGAAGAACTGATTAATCGGACGAGAATAAAGATAGAGTCCCGTTCTACATGTCA
ATACCGGCAACAATGAAATTTATAGTAAAAGGAAAATCCGTCGACTTTAAAAATCGTGAG
GGTTCAAGTCCCTCTATCCCCAAAAAGACTATTTAACTCCCCAACTATTTATCCGACCCC
CTTTCCTTAGCGGTTCCAAATTCCTTATCTTTCTCATTCACTCTATTCTTTTAGAAATGG
ATTTTTTTTCTAAGCGTAAATGGCTTTCTCTTATCACAATTTGATATCTATGATACACAT
AGAAATGAACATCTTTGAGCAAGGAATCCCTAGTTGAATGATTCCCGATCAATACAATAT
CATTACTCATACTGAAACTTACAAAGTCATCTTTTTGAAGATCGAAGAAATCCCCCGGCT
TTGATAAAATTTTTTAATCGACTTTTGTCCTTTTAATTGACATAGACCCCAGTTATATGA
TAAAATGAGGATACTACGGAAAGGACTCTAAATCCTCATGTTAGCGGTTCCAATCGAGAT
TGGG
