# Supplementary material for: Predicting Plastid Marker Variation: Can Complete Plastid Genomes from Closely Related Species Help?
Source: PLoS One. 2013 Nov 29;8(11):e82266. doi: 10.1371/journal.pone.0082266 (PMC3843732; doi:10.1371/journal.pone.0082266)
Supplement: File S3 — Aligned sequence files for the Potato clade. (ZIP) [file pone.0082266.s003.zip › Potato_clade_alignments/PotatoClade_trnS-G.fst]

>Tomato
CACTTTTACCACTAAACTATACCCGCTACAATCCGATTATTGTATACAAATACAACTTTT
GTCGAACAGGGGAATTGTGGTAATTAAGATAGGATAAGATAGGGTCGTCAAAACGACTAA
AATCATAACATAAAAATGCATTGTGGAATACTCGAAAGCTTCTTTTTTTTAGTCCAGCAA
GATGGTAAACATAAAATCAAAAAGCAGAAAGAGAAATGAGACTTTTTTTTTGATCGAATT
TTCTATTTCATATATTTTATTTTACTTTATATAAAAATATAAAAAATGGGAATTTTTTCT
TGTTGCTTGAATATTAACTATTCAATTAAAATGAAATATTACAACTATAACAAACATTTT
TGTTTTCAAATTAA------------TTGGAACAAAAGAGGCCCGGCTGGGTACTGACCA
GACCAGGCCATGAGAATAAGAGGGTCCTTTCGAACAAAATCAAGACAAAGAAAAGAGGTC
TTCTTTATTTTTCTTGAGATTCTTGGCTCTTCTGAGCCCTTCCTTTACTTTAGATAAAGA
GATAAA---------------GGAAATTGATGATAAAAGTTGTACATATCTATATAATAT
AGAAAGAAGAAAAGAGAGAAAGAAAGATTCTTTCCTTTATCTTAATGTGCTATCTCATGT
ATTAATTATCTTTTTCAATTGGGAGAGATGGCTGAGTGG
>Potato
CACTTTTACCACTAAACTATACCCGCTACAATCCGATTATTGTATACAAATGCAACTTTT
GTCGAACAGGGGGGTTGTGGTAATTAAGATAGGATAAGATAGGGTCGTCAAAACGACTAA
AATCATAACATAAAAATGCATTGTGGAATACTCGAAAGCTTCTTTTTTTTAGTCCAGCAA
GATGGTAAACATAAAATCAAAAAGCAGAAAGAGAAATGAGACTTTTTTTTTGATCGAATT
TTCTATTTCATATATTTTATTTGACTTTATAT-AAAATATAAAAAATGGGAATTTTTTCT
TGTTGCTTGAATATTAACTATTCAATTAAAATGAAATATTACAACTATAACAGACATTTT
TGTTTTCAAATTCA------------TTGGAACAAAAGAGGCCCGGCTGGGTACTGACCA
GACCAGGCCATGAGAATAAGAGGGTCCTTTCGAACAAAATCAAGACAAAGAAAAGAGGTC
TTCTTTATTTTTCTTGAGATTCTTGGCTCTTCTGAGCCCTTCCTTTACTTTAGATAAAGA
GATAAAAGATAAAGAGATAAAGGAAATTGATGATAAAAGTTGTACATATCTATATAATAT
AGAAAGAAGAAAAGAGAGAAAGAAAGATTCTTCCCTTTATCTTAATGTGCTATCTCATGT
ATTAATTATCTTTCTCAATTGGGAGAGATGGCTGACTGG
>Bulbocastanum
CACTTTTACCACTAAACTATACCCGCTACAATCCGATTATTGTATACAAATGCAACTTTT
GTCGAACAGGGGAATTGTGGTAATTAAGATAGGATAAGATAGGGTCGTCAAAACGACTAA
AATCATAACATAAAAAT----TGTGGAATACTCGAAAGCTTCTTTTTTTTAGTCCAGCAA
GATGGTAAACATAAAATCAAAAAGCAGAAAGAGAAATGAGACTTTTTTTTTGATCGAATT
TTCTATTTCATATATTTTATTTGACTTTATAT--------AAAAAATGGGAATTTTTTCT
TGTTGCTTGAATATTAACTATTCAATTAAAATGAAATATTACAACTATAACAGACATTTT
TGTTTTCAAATTCAAATTCAAATTCATTGGAACAAAAGAGGCCCGGCTGGGTACTGACCA
GACCAGGCCATGAGAATAAGAGGGTCCTTTCGAACAAAATCAAGACAAAGAAAAGAGGTC
TTCTTTATTTTTCTTGAGATTCTTGGCTCTTCTGAGCCCTTCCTTTACTTTAGATAAAGA
GATAAA---------------GGAAATTGATGATAAAAGTTGTACATATCTATATAATAT
AGAAAGAAGAAAAGAGAGAAAGAAAGATTCTTTCCTTTATCTTAATGTGCTATCTCATGT
ATTAATTATCTTTTTCAATTGGGAGAGATGGCTGAGTGG
