# Supplementary material for: Predicting Plastid Marker Variation: Can Complete Plastid Genomes from Closely Related Species Help?
Source: PLoS One. 2013 Nov 29;8(11):e82266. doi: 10.1371/journal.pone.0082266 (PMC3843732; doi:10.1371/journal.pone.0082266)
Supplement: File S3 — Aligned sequence files for the Potato clade. (ZIP) [file pone.0082266.s003.zip › Potato_clade_alignments/PotatoClade_trnT-L.fst]

>Solanum_bulbocastanum
GGAATTGGAATCTTAGTTATTAACTAGTCAATATTCTATTGAATATTCTAGAGCATAAGG
ATTAATATAGCGATCTAGAATTTCGATTTATCACAATTCTAATACTAATATTATTAAATA
GTGATTGTAAATATTGTTAATATTCTTTGATTTTCAATTTGAATTGAATGGTAAATATTC
TTTT------TCATTTCTTTTTTTGGCATTTGAAATACTTTTTATTACAGTTCTATATTA
TATTCTATTAT--------------------ATATATATCTCTCATTCTATATTTATTTC
AAATTCTAATTGTTTAATGGAATGGTTAGTTATAACTAATGAGACATTCCTCCGCTTTCA
GGGGAAAGTGAAGATAAAAAACAAGAATCGATCGTTCAAGTATTCCAAATTGAATGGCAA
AATGACAGGAAGCGAGACATATAGATCGGGTATATATCCATCTATATTGAATTGCGTATT
CCGAAATGATAAAATCATTTTTGATTGGACAAAAAAAGGGTCTCCTATAGAAGATAGTTA
AGAAAATCAAAGAGGAGAAAACGCGTTTTCGAGATAGGAATCGGTATCTAATGAATTCAA
TGGTTCCAGTATAAATGAAAGAAAAATAAAAAGGAATGAAATCACAACGAGATCCTAATC
TCAAAATAAAAAGAAAGGGGGATATGGCGAAATTGGTAGACGCTACGGACTTAATTGGAT
TGAGCCTTGGTATGGAAACTTACTAAGTGATCACTTTCAAATTCAGAGAAACCCTGGAAT
TAACAAAAATGGGCAATCCTGAGCCAAATCCTGTTTTCTGAAAACAAACAAAGGTTCAGA
AAAAAAGGATAGGTGCAGAGACTCAATGGAAGCTATTCTAACAAATGGAGTTAAATGCGT
TGGTAGAGGACTCTTTACATCGAAACTTCAGAAAGAAAAAGAATGAAGTCAAGGATAAAC
GTATATACATACGTATTGAATACTATATCAAATGATTAATGACGACCCGAATCCGTAGTT
TTTCTATAAAAAATCGAAGAATTGGTGTGAATCCATTCTACATTGAAGAAAGAATCGAAT
ATTCATTGATCAAATCATTCACTCCATAGTCTGATAG
>Solanum tuberosum
GGAATTGGAATCTTAGTTATTAACTAGTCAATATTCTATTGAATATTCTAGAGCATAAGG
ATTAATATAGCGATCTAGAATTTCGATTTATCACAATTCTAATACTAATATTATTAAATA
GTGATTGTAAATATTGTTAATATTCTTTGATTTTCAATTTGAATTGAATGGTAAATATTC
TTTT------TCATTTCTTTTTTTGGCATTTGAAATACTTTTTATTACAGTTCTATATTA
TAT--------------------------------ATATCTCTCATTCTATATTTATTTC
AAATTCTAATTGTTTAATGGAATGGTTAGTTATAACTAATGAGACATTCCTCCGCTTTCA
GGGGAAAGTGAAGATAAAAAACAAGAATCGATCGTTCAAGTATTCCAAATTGAATGGCAA
AATGACAGGAAGCGAGACATATAGATCGGGTATATATCCATCTATATTGAATTGCGGATT
CCGAAATGATAAAATCATTTTTGATTGGACAAAAAAAGGGTCTCCTATAGAAGATAGTTA
AGAAAATCAAAGAGGAGAAAACGCGTTTTCGAGATAGGAATCGGTATCTAATGAATTCAA
TGCTTCCAGTATAAATGAAAGAAAAATAAAAAGGAATGAAATCACAACGAGATCCTAATC
TCAAAACAAAAAGAAAGGGGGATATGGCGAAATTGGTAGACGCTACGGACTTAATTGGAT
TGAGCCTTGGTATGGAAACTTACTAAGTGATCACTTTCAAATTCAGAGAAACCCTGGAAT
TAACAAAAATGGGCAATCCTGAGCCAAATCCTGTTTTCTGAAAACAAACAAAGGTTCAGA
AAAAAAGGATAGGTGCAGAGACTCAATGGAAGCTATTCTAACAAATGGAGTTAAATGCGT
TGGTAGAGGACTCTTTACATCGAAACTTCAGAAAGAAAAAGAATGAAGTGAAGGATAAAC
GTATATACATACGTATTGAATACTATATCAAATGATTAATGACGACCCGAATCCGTAGTT
TTTCTATAAAAAATCGAAGAATTGGTGTGAATCCATTCTACATTGAAGAAAGAATCGAAT
ATTCATTGATCAAATCATTCACTCCATAGTCTGATAG
>gi|298362988|gb|HM006841.1| Solanum lycopersicum isolate UPG0075 tRNA-Thr (trnT) gene, partial sequence; trnT-trnL intergenic spacer and tRNA-Leu (trnL) gene, complete sequence; and trnL-trnF intergenic spacer, partial sequence; chloroplast
GGAATTGGAATCTTAGTTATTAACTAGTCAATATTCTATTGAATATTCTAGAGCATAAGG
ATTAATATAGCGATCTAGAATTTCGATTTATCACAATTCTAATACTAATATTATTAAATA
GTGATTGTAAATATTGTTAATATTCTTTGATTTTCAATTTGAATTGAATGGTAAATATTC
TTTTTTTTTTTCATTTCTTTTTTTGGCATTTGAAATACTTTTTATTACAGTTCTATATTA
TATTCTATATTTGTATATTATATTCTATATTATATATATCTCTCATTCTATATTTATTTC
AAATTCTAATTGTTTAATGGAATGGTTAGTTATAACTAATGAGACATTCCTCGGCTTTCA
GGGGAAAGTGAAGATAAAAAACAAGAATCGATCGTTCAAGTATTCCAAATTGAATGGCAA
AATGACAGGAAGCGAGACATATAGATCGGGTATATATCCATCTATATTGAATTGCGGATT
CCGAAATGATAAAATCATTTTTGATTGGACAAAAAAAGGGTCTCCTATAGAAGATAGTTA
ATAAAATCAAAGAGGAGAAAACGCGTTTTCGAGATAGGAATCGGTATCTAATGAATTCAA
TGGTTCCAGTATAAATGAAAGAAAAATAAAAAGGAATGAAATCACAACGAGATCCTAATC
TCAAAACAAAAAGAAAGGGGGATATGGCGAAATTGGTAGACGCTACGGACTTAATTGGAT
TGAGCCTTGGTATGGAAACTTACTAAGTGATCACTTTCAAATTCAGAGAAACCCTGGAAT
TAACAAAAATGGGCAATCCTGAGCCAAATCCTGTTTTCTGAAAACAAACCAAGGTTCAGA
AAAAAAGGATAGGTGCAGAGACTCAATGGAAGCTATTCTAACAAATGGAGTTAAATGCGT
TCGTAGAGGACTCTTTACATCGAAACTTCAGAAAGAAAAAGAATGAAGTGAAGGATAAAC
GTATATACATACGTATTGAATACTATATCAAATGATTAATGACGACCCGAATCCGTAGTT
TTTCTATAAAAAATCGAAGAATTGGTGTGAATCCATTCTACATTGAAGAAAGAATCGAAT
ATTCATTGATCAAATCATTCACTCCATAGTCTGATAG
