# Supplementary material for: Predicting Plastid Marker Variation: Can Complete Plastid Genomes from Closely Related Species Help?
Source: PLoS One. 2013 Nov 29;8(11):e82266. doi: 10.1371/journal.pone.0082266 (PMC3843732; doi:10.1371/journal.pone.0082266)
Supplement: File S3 — Aligned sequence files for the Potato clade. (ZIP) [file pone.0082266.s003.zip › Potato_clade_alignments/PotatoClade_waxy.fst]

>Solanum bulbocastanum
GTACATCTTCCTATATTGATACAACAACATTGTTCTCTTCCATTTCCTGATTCAAGAA--
------------TGTGATCCGCTACTTTATCTGCAGGTCAAAGTTGGAGACAGCATTGAA
ATTGTTCGTTTCTTTCACTGCTACAAACGTGGGGTTGATCGKGTTTTTGTTGACCACCCA
ATGTTCTTGGAGAGAGTAAG----CATATTATGATTATGAATCCGTCCTGAGGGATACTA
CAATGTGAATACGCATCCTTTAACTCTACTGGTGCTTTTACTCTTTTAAGGTTTGGGGCA
AAACTGGTTCAAAAATCTATGGCCCCAAAGCTGGACTAGATTATCTGGACAATGAACTTA
GGTTCAGCTTGTTGTGTCAAGTAAGTTAGTTACTTGTTATACTGTTGTCTTG--ATTT--
-GTGGCATTTTACT-TTTTGTCTTTAATCGTTTT-TTTAACCTTGTTTTCTCAGGCAGCC
CTAGAGGCACCTAGAGTTTTGAATTTGAACAGTAGCAACTACTTCTCAGGACCATATGGT
AA----CACATCCTAGTTTCAGAAAACTCCTTAGTATATCATTGTAGGTAATCATCTTTA
GTTTGCCTATTCCTGCAGGAGAGGATGTTCTCTTCATTGCCAATGATTGGCACACAGCTC
TCATTCCCTGCTACTTGAAGTCAATGTACCAGTCTAGAGGAATC
>Solanum_tuberosum
GTACTCCTTCCTATATTGGTACAACAATATTGTTCTCTTCCATTTCCTGATTCAAGAA--
------------TGTGATCCGCTACTTTATCTGCAGATCAAAGTTGGAGACAGCATTGAA
ATTGTTCGTTTCTTTCACTGCTATAAACGTGGGGTAGATCGTGTTTTTGTTGACCACCCA
ATGTTCTTGGAGAAAGTAAG----CATATTATGATTATGAATCCGTCCTGAGGGACACTA
CAATGTGAATACGCATCTTTTAACTCTACTGGTGCTTTTACTCTTTTAAGGTTTGGGGCA
AAACTGGTTCAAAAATCTATGGCCCCAAAGCTGGACTAGATTATCTGGACAATGAACTTA
GGTTCAGCTTGTTGTGTCAAGTAAGTTGGTTACTTGTTATACTGTTGTCTTG-ATTTTTA
TGTGGCATTTTACTCTTTTGTCTTTAATCGTTTTGTTTAACCTTGTTTTCTCAGGCAGCC
CTAGAGGCACCTAGAATTTTGAATTTGAACAGTAGTAACTACTTCTCAGGACCATATGGT
AATTAACACATCCTAGTTTCAGAAAACTCCTTGGTATATCATTGTAGGTAATCATCTTTA
TTTTGCCTATTCCTGCAGGAGAGGATGTTCTCTTCATTGCCAATGATTGGCACACAGCTC
TCATTCCTTGCTACTTGAAGTCAATGTACCAGTCCAGAGGAATC
>Solanum_lycopersicum
GTACTCCTTCCTATAT----------ATACTTTTCATAC----------ATACAACAATA
TATATTCAACAATG-----------TTTATCTGCAGGTCAAAGTTGGAGACAGCATTGAA
ATTGTTCGCTTCTTTCACTGCTATAAACGTGGGGTTGATCGTGTTTTTGTTGACCACCCA
ATGTTCTTGGAGAAAGTAAGCAAGCATATTATGATTATGAATACATTTTGAA--------
-------------CATCTTTTAACTCTACTGGTGCTTTT--------AAGGTTTGGGGCA
AAACTGGTTCAAAAATCTACGGCCCCAAAGCTGGACTGGATTATCTGGACAATGAACTTA
GGTTCAGCTTGTTGTGTCAAGTAAGTT----ACTTGTTATACTGTTGTCTTGGAATTTTA
TGTGGCATTTTACT-TTTTGTCTTTAATCGTTTT-CTCAACCTTATTTTCTCAGGCAGCC
CTAGAGGCACCTAGAGTTTTGAATTTGAACAGTAGCAACTACTTCTCAGGACCATATGGT
AA----CACATCCTAGTTTCACTAGCAACCATAGTATATCATTGTAGGTAATCAAC----
----GCCTATTCCTGCAGGAGAGGATGTTCTCTTCATTGCCAATGATTGGCACACAGCTC
TAATTCCCTGCTACTTAAAGTCAATGTACCAGTCCAGAGGAATC
