# Supplementary material for: Predicting Plastid Marker Variation: Can Complete Plastid Genomes from Closely Related Species Help?
Source: PLoS One. 2013 Nov 29;8(11):e82266. doi: 10.1371/journal.pone.0082266 (PMC3843732; doi:10.1371/journal.pone.0082266)
Supplement: File S3 — Aligned sequence files for the Potato clade. (ZIP) [file pone.0082266.s003.zip › Potato_clade_alignments/PotatoClade_ycf1_PART1.fst]

>Tomato
TTCCCCCCTTTTTGTCGACAGAATAACCCCCCTACGTCTTTTTTCTTTTGATATCTCTGA
ACTAATTAAACCAATTTTGAAAAATTGGACAGATAAAGAGGGAGAATTCAAGATTCTAGA
GTCTAGAGAAGAACAAACAAAAAGAGAAGAGAAAAAAGAAAAGGACAAAAAAGAGGATAA
CAAAAGAAAGGAACAGGCACGGATAGCGATCGAAGAAGCCTGGGATACCATTCCTTTGGC
ACAAATAATAAGAGGTTACATGTTAATAACTCAATCAATTCTTCGAAAATATATTCTATT
ACCTGCATTGATAATAGCCAAAAATATCGGGCGTATGTTATTCTTGCAACTTCCTGAATG
GTCTGAAGATTTACAGGAATGGAATAGAGAAATGCAGATTAAATGTACTTATAATGGTGT
TCAATTATCAGAAACAGAATTTCCAAAAAATTGGTTAAGAGACGGGATTCAGATCAAAAT
TTTATTTCCTTTTTGTCTGAAACCTTGGCATATATCTAAACTGTACCCCTCCCGCAGAGA
GCTAATGAAAAAGCAAAAACAAAAAGATGATTTTTGTTTTTTAACAGTTTGGGGAATGGA
AGCTGAACTTCCCTTTGGTTCTCCCCGAAAGCGACCTTCATTTTTTGAGCCCATTTTTAA
GGAACTCGAAAAAAAAATTGGAAAATTCAAAAAGAAATATTTTCTAACTCTAAAAATTTT
AAAAGGAAAAACAAAATTATTTAGAAAAGTTTCAAAAGAAACCACAAAATTGTTTATCAA
AAGTATTGGATTTCTAAAAAAAATAAAAAAAGAACTTTCAAAAGTAAATCTAATTGTATT
ATTTAGATTCAAAGAAATATCTGAATCCAATGAAACAAAAAAAGAAAAAGATTATCTAAT
TAGTAATCAAATAATTAACGAATCATTTCGTCAAATTGAATCTGGAAATTGGCCAAATTC
TTCACTGATAGAAACAAAAATGAAGGATTTGACTAATAGAACAAGTACAATCAAAAATAA
AATAGAAAGAATTACAAAAGAGAAAAAGAAAGTAACTCCAGAAATAGACATTAATCCTAA
TAAAACAAATAATATTAAAAAATTCGAATCGCCAAAAAAAATTTTCCAAATATTAAAAAG
CAGAAATACTCGAGTAATATGGAAATTCCATTATTTTCTAAAATTATTTATTCAAAGATT
ATACATCAATTTATTTTTATCTATCATTAATATTCCTAGAATTACTACACA
>Potato
TTCCCCCCTTTTTGTCGACAGAATAACCCCCCTACGTCTTTTTTCTTTTGATATCTCTGA
ACTAATTAAACCAATTTTTCGAAATTGGACAGGTAAAGAGGGAGAATTCAAGATTCTAGA
GTCTAGAGAAGAACAAACAAAAAGAGAAGAGAAAAAAGAAAAGGACAAAAAAGAGGATAA
CAAAAGAAAGGAACAAGCACGGATAGCGATCGAAGAAGCCTGGGATAACATTCCTTTTGC
ACAAATAATAAGAGGTTACATGTTAATAACTCAATCAATTCTTCGAAAATATATTCTATT
ACCTTCATTGATAATAGCCAAAAATCTCGGGCGTATGTTATTCTTGCAACTTCCTGAATG
GTCTGAAGATTTGCAGGAATGGAATAGAGAAATGCAGATTAAATGTACTTATAATGGTGT
TCAATTATCAGAAACAGAATTTCCCAAAGATTGGTTGAGAGACGGGATTCAGATCAAAAT
TTTATTTCCTTTTTGTCTGAAACCTTGGCATATATCTAAACTGTACCCCTCCCGCGGAGA
GCTAATGAAAAAGCAAAAACAAAAAGATGATTTTTGTTTTTTAACAGTTTGGGGAATGGA
AGCTGAACTTCCCTTTGGTTCTCCCCGAAAGCGCCCTTCCTTTTTTGAGCCCATTTTTAA
GGAACTCGAAAAAAAAATTGGAAAATTAAAAAAGAAATATTTTCTAACTCTAAAAATTTT
CAAAGGAAAAACAAAATTATTTAGAAGAGTTTCAAAAGAAACCAAAAAATGGTTTATCAA
AAGTATTGGATTTCTAAAAAAAATAAAAAAAGAACTTTCAAAAGTAAATCCAATTGTATT
ATTTAGATTCAAAGAAATATCTGAATCCAATGAAACAAAAAAAGAAAAAGATTATCTAAT
TAGTAATCAAATAATTAACGAATCATTTAGTCAAATTGAATCTGGAAATTGGCCAAATTC
TTCACTGATAGAAACAAAAATGAAGGATTTGACTGATAGAACAAGTACAATCAAAAATCA
AATAGAAAGAATTACAAAAGATAAAAAGAAAGTAACTCCAGAAATAGACATTAATCCTAA
TAAAACAAATAATATTAAAAAACTCGAATCGCCAAAAAAATTTTTCCAAATATTACAAAG
AAGAAATACTCGAGTAATATGGAAATTCCATTATTTTCTCAAATTATTCATTCAAAGATT
ATACATCGATCTATTTTTATCTATCATTAATATTCCTAGAATTACTACACA
>Bulbocastanum
TTCCCCCCTTTTTGTCGACAGAATAACCCCCCTACGTCTTTTTTCTTTTGATATCTCTGA
ACTAATTAAACCAATTTTTCGAAATTGGACAGGTAAAGAGAGAGAATTCAAGATTCTAGA
GTCTAGAGAAGAACAAACAAAAAGAGAAGAGAAAAAAGAAAAGGACAAAAAAGAGGATAA
CAAAAGAAAGGAACAAGCACGGATAGCGATCGAAGAAGCCTGGGATAACATTCCTTTTGC
ACAAATAATAAGAGGTTACATGTTAATAACTCAATCAATTCTTCGAAAATATATTCTATT
ACCTTCATTGATAATAGCCAAAAATCTCGGGCGTATGTTATTCTTGCAACTTCCTGAATG
GTCTGAAGATTTGCAGGAATGGAATAGAGAAATGCAGATTAAATGTACTTATAATGGTGT
TCAATTATCAGAAACAGAATTTCCCAAAGATTGGTTGAGAGACGGGATTCAGATCAAAAT
TTTATTTCCTTTTTGTCTGAAACCTTGGCATATATCTAAACTGTACCCCTCCCGCGGAGA
GCTAATGAAAAAGAAAAAACAAAAAGATGATTTTTGTTTTTTAACAGTTTGGGGAATGGA
AGCTGAACTTCCCTTTGGTTCTCCCCGAAAGCGCCCTTCCTTTTTTGAGCCCATTTTTAA
GGAACTCGAAAAAAAAATTGGAAAATTCAAAAAGAAATATTTTCTAACTCTAAAAATTTT
AAAAGGAAAAACAAAATTATTTAGAAGTGTTTCAAAAGAAACCAAAAAATGGTTTATCCA
AAGTATTGGATTTCTAAAAAAAATAAAAAAAGAACTTTCAAAAGTAAATCCAATTGTATT
ATTTAGATTCAAAGAAATATCTGAATCCAATGAAACAAAAAAAGAAAAAGATTATCTAAT
TAGTAATCAAATAATTAACGAATCATTTAGTCAAATTGAATCTGGAAATTGGCCAAATTC
TTCACTGATAGAAAAAAAAATGAAGGATTTGACTGATAGAACAAGTACAATCAAAAATCA
AATAGAAAGAATTACAAAAGAGAAAAAGAAAGTAACTCCAGAAATAGACATTAATCCTAA
TAAAACAAATAATATTAAAAAACTCGAATCGCCAAAAAAATTTTTCCAAATATTAAAAAG
CAGAAATACTCGAGTAATATGGAAATTCCATTATTTTCTCAAATTATTCATTCAAAGATT
ATACATCGATCTATTTTTATCTATCATTAATATTCCTAGAATTACTACACA
