# Supplementary material for: Predicting Plastid Marker Variation: Can Complete Plastid Genomes from Closely Related Species Help?
Source: PLoS One. 2013 Nov 29;8(11):e82266. doi: 10.1371/journal.pone.0082266 (PMC3843732; doi:10.1371/journal.pone.0082266)
Supplement: File S3 — Aligned sequence files for the Potato clade. (ZIP) [file pone.0082266.s003.zip › Potato_clade_alignments/PotatoClade_ycf1_PART2.fst]

>Tomato
ACTCTTTCTTAAATCAACAAACAAATTGATTGAGAAATTCATCTCCAATAATGAAATAAA
TCAAGAAAAAATTAATAATAAAAAAAAAATTCACTTTATGTTTATTTCGACTATAAAAAA
GTCACTTTATAATATTAGTAAGAAAAATTCACATATTTTGTGTGATTTATCCTACTTGTC
ACAAGCATATGTATTTTACAAATTATCACAAACCCAAGTTATTAATTTTTCTAAATTTAG
ATCTGTTCTTCAATATAACACAACGTCTTGTTTCCTTAAGACTAAAATAAAGGACTATTT
TAAAACACTAGGAATATTTCATTCGGAATTAAAACATAAGAAACTTCAGAGTTATAGAAT
AAATCAATGGAAAAACTGGTTAAGATGGCATTATCAATACGATTTATCTCAGATTAGATG
GTCTAGATTAATGCCAAAAAAATGGCGAACTAGGGTTAATCAAAGTTGTATGGCTCAAAA
TAAAAATAGAAACTTAAACAAATGGAATTCATATGAAAAAGACCAATTACTTCATTACAA
AAAAGAAAATGATTCGGAACTCTATTCATTATCAAACGAAAAAGATAATTTTAAAAAATG
TTATGGATATGGTCTTTTAGCATATAAATCGATTAATTATGAAAATAAAAGTGACTCATT
TTTTTCTAGATTACCCTTTGAAGTTCAAGTAAAGAAGAACTTAGAAATTTCGTATAATTC
CAACACGTCCAAACACAACTTTGTTGATATGCCCGGCAATCTTCATATCAATAATTATCT
AAGAAAGGGCAATATTCTAGATAGAGAAAGAAATCTCGATAGAAAATATTTTGATTGGAA
AATTATCCATTTTTCTCTTAGACAAAAAGGAGATATTGAAGCCTGGGTTAAGATCGATAC
CAACAGTAATCCAAATACTAAAATTGGTATTAATAATTATCAAATAATTGATAAAATTGA
GAAAAAGGGGGTTTTTTATCTTACAACTCATCAAAATCCAGAAAAAACTCAAAAAAATTC
GAAAAAATTCTTTTTTGATTGGATGGGAATGAATGAAAAAATATTTAATCGTCCCATATT
GAATCTGGAATTTTGGTTCTTCCCAGAATTTGTACTACTTTATAATGTCTATAAAATAAA
ACCGTGGATTATACCAAGCAAATTCCTTCTTTTTAATTTGAATACAAATAAAAATGTTAG
TCAAAATAAAAACCAAAA------CTTTTTTCTACCATCAAATAAAAAAATAAAAATAAA
GAATCGAAGTCAAGAAGCAAAAGAACCCCCAAGTCAAAGAGAGCGTGGATCAGATATAGA
AAACAAAGGAAATCTGAGCCCTGTTTTTTCAAAACATCAAACCGATCTTGAAAAAGATTA
CGTGGAATCAGAC
>Potato
ACTCTTTCTTGAATCAACAAACAAATTGATTGAGAAATTCATCTCCAATAATGAAATAAA
TCAAGAAAAAATTACTAATAAAAAAAAAATTCACTTTATCTTTATTTCGACTATAAAAAA
GTCACTTTATAATATTAGTAAGAAAAATTCACATATTTTTTGTGATTTATCCTACTTGTC
ACAAGCATATGTATTTTACAAATTATCACAAACCCAAGTTATTAATTTGTCTAAATTTAG
ATCTGTTCTTCAATATAACACAACGTCTTGCTTCCTTAAGACTAAAATAAAGGACTATTT
TAAAACACTAGGAATATTTCATTCGGAATTAAAACATAAGAAACTTCAGAGTTATAGAAT
CAATCAATGGAAAAACTGGTTAAGATGGCATTATCAATACGATTTATCTCAGATTAGATG
GTCTAGATTAATGCCAAAAAAATGGCGAACTAAGGTTAATCAAAGTTGTATGGCTAAAAA
TAAAAATAGAAACTTAAACAAATGGAATTCATATGAAAAAGACCAATTAATTCATTACAA
AAAAGAAAATGATTCGGAACTCTATTCATTATCAAACCAAAAAGATAATTTTAAAAAATG
TTATAGATATGGTCTTTTAGCATATAAATCAATTAATTATGAAAATAAAAGTGACTCATT
TTTTTCTAGATTACCCTTTCAAGT------AAAGAAGAACTTAGAAATTTCGTATAATTC
TAACACGTCCAAACACAACTTTGTTGATATGCCCGGCAATCTTCATATCAATAATTATCT
AAGAAAGGTCAATATTCTAGATATAGAAAGAAATCTCGATAGAAAATATTTTGATTGGAA
AATTATCCATTTTTCTCTTAGACAAAAAGGAGATATTGAAGCCTGGGTTAAGATCGATAC
CAACAGTAATCCAAATACTAAAATTGGTATTAATAATTATCAAATAATTGATAAAATTGA
GAAAAAAGGGGTTTTTTATCTTACAACTCATCAAAATCCAGAAAAAACTCAAAAAAATTC
GAAAAAAGTCTTTTTTGATTGGATGGGAATGAATGAAAAAATATTTAATCGTCCCATATT
GAATCTGGAATTTTGGTTCTTCCCAGAATTTGTACTACTTTATAATGTCTATAAAATAAA
ACCGTGGATTATACCAAGCAAATTCCTTCTTTTTAATTTGAATACAAATGAAAATGTTAT
TCAAAATAAAAACCAAAAACAAAACTTTTTTCTACCATCAAATAAAAAAATAAA------
GAATCGAAGTCAAGAAACAAAAGAACCCCCAAGTCAAAGAGAGCGTGGATCAGATATAGA
AAACAAAGGAAATCTGAGCCCTGTTTTTTCAAAACATCAAACCGATCTTGAAAAAGATTA
CGTGGAATCAGAC
>Bulbocastanum
ACTCTTTCTTGAATCAACAAACAAATTGATTGAGAAATTCATCTCCAATAATGAAATAAA
TCAAGAAAAAATTACTAATAAAAAAAAAATTCACTTTATCTTTATTTCGACTATAAAAAA
GTCACTTTATAATATTAGTAAGAAAAATTCACATATTTTTTGTGATTTATCCTACTTGTC
ACAAGCATATGTATTTTACAAATTATCACAAACCCAAGTTATTAATTTGTCTAAATTTAG
ATCTGTTCTTCAATATAACACAACGTCTTGTTTCCTTAAGACTAAAATAAAGGACTATTT
TAAAAAACTAGGAATATTTCATTCGGAATTAAAACATAAGAAACTTCAGAGTTATAGAAT
CAATCAATGGAAAAACTGGTTAAGATGGCATTATCAATACGATTTATCTCAGATTAGATG
GTCTAGATTAATGCCAAAAAAATGGCGAACTAGGGTTAATCAAAGTTGTATGGCTCAAAA
TAAAAATAGAAACTTAAACAAATGGAATTCATATGAAAAAGACCAATTAATTCATTACAA
AAAAGAAAATGATTCGGAACTCTATTCATTATCAAACCAAAAAGATAATTTTAAAAAATG
TTATAGATATGGTCTTTTAGCATATAAATCAATTAATTATGAAAATAAAAGTGACTCATT
TTTTTCTAGATTACCCTTTCAAGT------AAAGAAGAACTTAGAAATTTCGTATAATTC
CAACACGTCCAAACACAACTTTGTTGATATGCCCGTCAATCTTCATATCAATAATTATCT
AAGAAAGGTCAATATTCTAGATATAGAAAGAAATCTCGATAGAAAATATTTTGATTGGAA
AATTATCCATTTTTCTCTTAGACAAAAAGGAGATATTGAAGCCTGGGTTAAGATCGATAC
CAACAGTAATCCAAATACTAAAATTGGTATTAATAATTATCAAATAATTGATAAAATTGA
GAAAAAAGGGGTTTTTTATCTTACAACTCATCAAAATCCAGAAAAAACTCAAAAAAATTC
GAAAAAAGTATTTTTTGATTGGATGGGAATGAATGAAAAAATATTTAATCGTCCCATATT
GAATCTGGAATTTTGGTTCTTCCCAGAATTTGTACTACTTTATAATGTCTATAAAATAAA
ACCGTGGATTATACCAAGCAAATTCCTTCTTTTTAATTTGAATACAAATGAAAATGTTAT
TCAAAATAAAAACCAAAAACAAAACTTTTTTCTACCATCAAATAAAAAAATAAA------
GAATCGAAGTCAAGAAACAAAAGAACCCCCAAGTCAAAGAGAGCGTGGATCAGATATAGA
AAACAAAGGAAATCTGAGCCCTGTTTTTTCAAAACATCAAACCGATCTTGAAAAAGATTA
CGTGGAATCAGAC
