# Supplementary material for: Predicting Plastid Marker Variation: Can Complete Plastid Genomes from Closely Related Species Help?
Source: PLoS One. 2013 Nov 29;8(11):e82266. doi: 10.1371/journal.pone.0082266 (PMC3843732; doi:10.1371/journal.pone.0082266)
Supplement: File S3 — Aligned sequence files for the Potato clade. (ZIP) [file pone.0082266.s003.zip › Potato_clade_alignments/PotatoClade_ycf1_PART3.fst]

>Tomato
AAAAATGAAAATCAAGAACAAGACCTCTTCTGGTTTCAAAAACCTCTTGTGAGTCTTCTT
TTCGATTATAATCGATGGAATCGACCATTTCGTTACATAAAGAATAATCGATTTGAGCAG
GCCGTAAGAACAGAAATGTCACAATATTTTTTTGACACATGTAAAAGTGATGGAAAACAA
AAAATATCTTTTACATACCCGCCAAGTTTATCAACTTTTTGGAAAATGATAAAAAGAAAG
ATACCCCTATTGTCACTCCAAAAAACGCTCCCTAATGAACTGGACACTCAGTGGGTTTCT
ACCAACAAAGAAAAAAGTAATAATCTAAATAAGGAATTTTTAAATCGACTTGAAATTCTA
GACAAGGAATCTCTTTCTCTGGATATACTCGAAACAAGGACTAGATTTTGTAATGATGAT
ACTAAAAAAGAATACGTGCCTAAAATGTATGATCCTTTGTTAAATGGACTATATCGAGGA
ACAATAAAAAAGGGGGTTTCATCTTCAATCATAAACAATACTTTGCTAGAAAATTGGGAA
AAGAGAGTTAGACTAAATAGGATTCATACTATCTTTCTTCCGAATATTGATTACCAAGAA
TTTGAACAAAAAGCGTATACGATTGATAAAAAACCATTATCAACAGAAATTGACGAGTTC
TTAACTTTAATCAATGAATTAGGTAACGAAGCAAAATCGAGTTTAAATTTGAAGGGTCTT
TCTTTATTTTCAGACCAAGAACAGAGAAGAGCGAATTCAGAAAAAAGAACGAAATTTGTC
AAATTTGTATTCAATGCACTTGATCCTAATGAGACAAAATCGGGAAAAAAATCGATTGGA
ATAAAAGAAATCAGTAAAAAAGTACCTCGCTGGTCCCATAAATTAATCACCGAATTGGAC
CAACAAATGGGTGAATTTAAAGATCGCGCATCAATGGATCATCAACTTCGTTCAAGAAAA
GCCAAACGTGTAGTTATTTTTACTGACAACAAGGCGACTAAGGATGCTGAGGAGGAAGTG
GCTTTAATAAGCTATTC
>Potato
AAAAATGAAAATCAAGA------CCTCTTCTGGTTTCAAAAACCTCTTGTGAGTCTTCTT
TTCGATTATAATCGATGGAATCGACCATTTCGTTACATAAAGAATAATCGATTTGAGCAG
GCCGTAAGAACAGAAATGTCACAATATTTTTTTGACACATGTAAAAGTGATGGAAAACAA
AGAATATCTTTTACATACCCGCCAAGTTTATCAACTTTTTGGAAAATGATAAAAAGAAAG
ATACCCCTATTGTCACTACAAAAAACGCTCCCTAATGAACTGGACACTCAGTGGGTTTCT
ACCAACAAAGAAAAAAGTAATAATCTGAATAAGGAATTTTTAAATCGACTTGAAATTCTA
GCCAAGGAATCTCTTTCTATGGATATACTCGAAACAAGGACTAGATTGTGTAATGATGAT
ACTAAAAAAGAATACGTGCCTAAAATGTATGATCCTTTGTTAAATGGACCATATCGAGGA
ACAATAAAAAAAGGGGTTTCATCTTCAATCATAAACAATACTTTGCTAGAAAATTGGGAA
AAGAGAGTTAGACTAAATAGGATTCATACTATCTTTCTTCCGAATATGGATTACCAAGAA
TTTGAACAAAAAGCGTATACGATTGATAAAAAACCATTATCAACAGAAATTGACGAGTTC
TTAACTTTAATCAATGAATTAGGTAACGAACCAAAATCTAGTTTAAATTTGAAGGGTCTT
TCTTTATTTTCAGACCAAGAACAGAGAAGAGTGAATTCAGAAAAAAGAACGAAATTTGTA
AAATTTGTATTCAATGCAATTGATCCTAATGAGACAAAATCGGGAAAAAAATCGATTGGA
ATAAAAGAAATCAGTAAAAAAGTACCTCGCTGGTCCCATAAATTAATCACCGAATTGGAC
CAACAAATGGGTGAATTTCAAGATCGCGCATCAATTGATCATCAACTTCGTTCAAGAAAA
GCCAAACGTGTAGTTATTTTTACTGACAACAACGCGACTAACGATCCTGAGGAGGAAGTG
GCTTTAATAAGCTATTC
>Bulbocastanum
AAAAATGAAAATCAAGAA-----CCTCTTCTGGTTTCAAAAACCTCTTGTGAGTCTTCTT
TTCGATTATAATCGATGGAATCGACCATTTCGTTACATAAAGAATAATCGATTTGAGCAG
GCCGTAAGAACAGAAATGTCACAATATTTTTTTGACACATGTAAAAGTGATGGAAAACAA
AGAATATCTTTTACATACCCGCCAAGTTTATCAACTTTTTGGAAAATGATAAAAAGAAAG
ATACCCCTATTGTCACTCCAAAAAACGCTCCCTAATAAACTGGACACTCAGTGGGTTTCT
ACCAACAAAGAAAAAAGTAATAATCTGAATAAGGAATTTTTAAATAGACTTGAAATTCTA
GACAAGGAATCTCTTTCTATGGATATACTCGAAACAAGGACTAGATTGTGTAATGATGAT
ACTAAAAAAGAATACGTGCCTAAAATGTATGATCCTTTGTTAAATGGACCATATCGAGGA
ACAATAAAAAAAGGGGTTTCATCTTCAATCATAAACAATACTTTGCTAGAAAATTGGGAA
AAGAGAGTTAGACTAAATAGGATTCATACTATCTTTCTTCCGAATATTGATTACCAAGAA
TTTGAACAAAAAGCGTATACGATTGATAAAAAACCATTATCAACAGAAATTGACGAGTTC
TTAACTTTAATCAATGAATTAGGTAACGAACCAAAATCGAGTTTAAATGTGAAGGGTCTT
TCTTTATTTTCAGACCAAGAACAGAGAAGAGCGAAGTCAGAAAACAGAACGAAATTTGTA
AAATTTGTATTCAATGCAATTGATCCTAATGAGCCAAAATCGGGGAAAAAATCGATTGGA
ATAAAAGAAATCAGTAAAAAAGTACCTCGCTGGTCCCATAAATTAATCACCGAATTGGAC
CAACAAATGGGTGAATTTCAAGATCGCGCATCAATTGATCATCAACTTCGTTCAAGAAAA
GCCAAACGTGTAGTTATTTTTACTGACAACAACGCGACTAACGATCCTGAGGAAGAAGTG
GCTTTAATAAGCTATTC
